# Supplementary material for: Characterization and Evaluation of Transgenic Rice Pyramided with the Pi Genes Pib, Pi25 and Pi54
Source: Rice (N Y). 2021 Sep 7;14:78. doi: 10.1186/s12284-021-00512-w (PMC8423957; doi:10.1186/s12284-021-00512-w)
Supplement: Supplementary file 2 — Additional file 2 Table S1, Primers used in this study. A: Primers for constructing the vector; B: Primers for identification of the transgenes in transgenic plants; C: Primers for the Pi gene transcription analysis in RT-PCR; D: Primers for PCR amplification of the indigenous homologue alleles; E: Primers for qRT-PCR to validate the RNA-seq data; F: Primers for qRT-PCR of the selected DEGs; Table S2, DEGs identified in Kasalath; Table S3, DEGs identified in Zhenghan 10. Table S4, qRT- PCR of the selected DEGs for Kasalath; Table S5, qRT- PCR of the selected DEGs for Zhenghan 10. [file 12284_2021_512_MOESM2_ESM.xls]

## Sheet: Suppl Table 1
	Table S1 Primers used in this study
	A: Primers for constructing the vector
	Primer name	Sequence(5’-3’)	Gene name	Kind of gene
	Pi54-pUPD-U	GCGCCGTCTCGCTCGAATGATGTCAGAGCTTCAATCACTG	Pi54	transgene
	Pi54-pUPD-L	GCGCCGTCTCGCTCGAAGCTCATGATGGTTCTTTAAAATTG
	Pib-1-pUPD-U	ATATCGTCTCGCTCGAATGATGGAGGCGACGGCGCTGAG	Pib	transgene
	Pib-1-pUPD-L	GCGCCGTCTCGCTCGCTTGTCGTAGAATGCGTAAAGGGTC
	Pib-2-pUPD-U	GCGCCGTCTCGCTCGCAAGGGTTCCCAAATTATAGAGGA
	Pib-2-pUPD-L	GCGCCGTCTCGCTCGATACCTTCTCACTCAAGAGGCAC
	Pib-3-pUPD-U	GCGCCGTCTCGCTCGGTATTTGAGGAGGCTACATATTTG
	Pib-3-pUPD-L	ATACCGTCTCGCTCGAAGCTCAGGTAATGATGGGTTGG
	Pi25-1-pUPD-U：	ATATCGTCTCGCTCGAATGATGGCGGAGGGTGTTGTGG	Pi25	transgene
	Pi25-1-pUPD-L：	ATATCGTCTCGCTCGCAGGCGTGACCATGTGCCCATC
	Pi25-2-pUPD-U：	ATATCGTCTCGCTCGCCTGGCTGGCAATCTGCAGGACAT
	Pi25-2-pUPD-L：	ATGCCGTCTCGCTCGCAGACCCAGAAAACGCAAGTTGAA
	Pi25-3-pUPD-U：	GCGCCGTCTCGCTCGTCTGAGGCGTACTAAAATCTCCA
	Pi25-3-pUPD-L：	GCGCCGTCTCGCTCGAAGCTTATTGAATCCTTTCTGCAG
	HygF	GCAGATCCGGGGGGCAATGAGATATGGAAAAAGCCTGAAC	Hygromycin	Marker
	HygR	CCCGGTCGGCATCTACTCTATTTCTTTGCCCTCGGA
	H1(pCXUN)-U	GCGCCGTCTCGCTCGGGAGTGGTGGAGCACGACACTCTC
	H1(pCXUN)-L	GCGCCGTCTCGCTCGGATACGCTGTCGAACTTTTCGATC
	H2(pCXUN)-U	GCGCCGTCTCGCTCGTATCCGACCTGATGCAGCTCTC
	H2(pCXUN)-L	GCGCCGTCTCGCTCGAGCGTTAATTCGGGGGATCTGG
	pPepcF	GCGCCGTCTCGCTCGGGAGTAGAGATCTAATGGTGTTAG	Promoter	transgene
	pPepcR	GGCGCGGCGGGAAGCTAAGCAGGGAAGCAAGACGGTT
	2x35SF	TGGTGGAGCACGACACTCTCGTCTACTCCAAGAATATCAAA	Promotr	transgene
	2x35SR	ATCTCATTGCCCCCCGGATCTGCGAAAGCTCGA
	Nos-F	GCTTCGAGCGAGACGGCGCGATCGTTCAAACATTTGGCA	Terminator	transgene
	Nos-R	GATCTAGTAACATAGATGACACCGCGC
	B: Primers for identification of the transgenes in the transgenic plants
	Primer name	Sequence(5’-3’)	Gene name	Kind of gene
	F-PEPC	TTGCGATTGCCGCCAGCAGT	Pib	transgene
	R-Pib	CCTTGATGAGGTGGTACCGC
	F-PEPC	TTGCGATTGCCGCCAGCAGT	Pi54	transgene
	R-Pi54	GAAGGGAATGTGCCGTTATG
	F-PEPC	TTGCGATTGCCGCCAGCAGT	Pi25	transgene
	R-Pi25	CCAAGCACAGGTGTCAAAGTCA
	HptII-F	CGATTTGTGTACGCCCGACAGTC	HptII	transgene
	HptII-R	CGATGTAGGAGGGCGTGGATATG
	C: Primers for the Pi gene transcription analysis in RT-PCR
	Primer name	Sequence(5’-3’)	Gene name	Kind of gene
	Pib-QF2	AACAGAGCAATGGAGGCGAC	Pib	indigenous homologue alle
	Pib-QR2	GCTCATCTGCAACAAATGTGTGG
	D25F1	CAAGACCAGTTAGATACCAAGCGAGAAG	Pi25	indigenous homologue alle
	Q25-R1	GCATCCCCAAGCTTGACGATTAG
	Q54-F2	ACAATGGAAGTAGTGCGATGTCAG	Pi54	indigenous homologue alle
	Q54-R2	CCACCTCAACATCAATGTCTCGA
	F-PEPC-QT	GCGCACTGCATTGATCACCA	Pib	transgene
	R-Pib-QT	CTGGATACCAAGCTGCAAGG
	F-PEPC-QT	GCGCACTGCATTGATCACCA	Pi25	transgene
	R-Pi54-QT	CCATTCTTGCATCTTCAGTGTCTG
	F-PEPC-QT	GCGCACTGCATTGATCACCA	Pi54	transgene
	R-Pi25-QT	CTTCAGAGCAGATCCCTCTAG
	D: Primers for PCR amplification of the indigenous homologue alleles
	Primer name	Sequence(5’-3’)	Gene name	Kind of gene
	D54F	CTATTCCTCTCTTCTAACCACATCC	Pi54	Zhenghan 10 (Genomic DNA)
	D54R	CATGAGAACATATGTAAGCTTGTGC
	D54F2	GCGCTGAACTAAACACAGCCTATCACTAG	Pi54	Kasalath (Genomic DNA)
	D54R2	CCTCTCTTCTAACCACATCCACAATGAG
	D25F1	CAAGACCAGTTAGATACCAAGCGAGAAG	Pi25	Zhenghan 10 (Genomic DNA)
	D25R1	CTTGGAAAGAGCCAAAACACGGAG
	D25F2	TCCCTAGTACGACTCTGGGTTGC
	D25R2	CAGATGGTGATCATGATTCATCCCGG
	D25F1	CAAGACCAGTTAGATACCAAGCGAGAAG	Pi25	Kasalath (cDNA)
	D25R1	CTTGGAAAGAGCCAAAACACGGAG
	D25F2	TCCCTAGTACGACTCTGGGTTGC
	D25R2	CAGATGGTGATCATGATTCATCCCGG
	DbF1B	GGAAGCAACACCAAGTCCTTATTTCG	Pib	Zhenghan 10 (Genomic DNA)
	DbR1B	GTGGCCACATCCGAGATAGACAC
	Pib-QF2	AACAGAGCAATGGAGGCGAC
	pib-R1	ACCTTCTCACTCAAGAGGCAC
	Pib-F3	GAATATTGCCAACCATTGCTCAGG
	pib-R2	CTCAGGTAATGATGGGTTGGTTTG
	Pib-QF2	AACAGAGCAATGGAGGCGAC	Pib	Zhenghan 10 (cDNA)
	pib-R1	ACCTTCTCACTCAAGAGGCAC
	Pib-F3	GAATATTGCCAACCATTGCTCAGG
	pib-R2	GTATGGAGCACGGCAAAGTAAC
	Pib-QF2	AACAGAGCAATGGAGGCGAC	Pib	Kasalath (Genomic DNA)
	pib-R1	ACCTTCTCACTCAAGAGGCAC
	Pib-F3	GAATATTGCCAACCATTGCTCAGG
	pib-R2	CTCAGGTAATGATGGGTTGGTTTG
	E: Primers for qRT-PCR to validate the RNA-seq data
	Primer name	Sequence(5’-3’)	Gene locus ID
	F01B	GATCGAGGTGGACTCGGT	LOC_Os04g58710
	R01B	AGGTTCCTCCGGCAGTAG
	F02B	GAAGAAGCCCCACCGCTA	LOC_Os06g04030
	R02B	CGGAGGTCGGTCTTGAAGTC
	F03A	GACGTGGCAGCGACTGAG	LOC_Os03g58470
	R03A	GCGGCCTTCTTGGCCTT
	F04B	CTCAGGCAGGAGAAGCCTC	LOC_Os03g55670
	R04B	ACCTCGGATCTCCCTCGG
	F05B	AGGAGTGGTTTGCCTCGGA	LOC_Os03g61910
	R05B	GGTTTGTGCAGTGAACATGGC
	F06A	GGATCGCCTCGACATCGAAC	LOC_Os10g18490
	R06A	CATGGCTACCGCGTGTGT
	F07B	CGTTCTTGATGAGCGCCAGT	LOC_Os01g50460
	R07B	TCATGCGAGCAGCAACGG
	F08A	ACGGACTACCTGTGCAACC	LOC_Os04g43070
	R09A	TCGAGCACGTTGGTGAGC
	F09B	CGAGGACTACTCGAGAGGT	LOC_Os12g43580
	R09B	TCAGTGAACTTGCGCAGCA
	UBQ-F1	ACCCTGGCTGACTACAACATC	LOC_Os03g13170
	UBQ-R1	AGTTGACAGCCCTAGGGTG
	F: Primers for qRT-PCR of the selected DEGs
	Primer name	Sequence(5’-3’)	Gene locus ID
	FA01-F1	GAGGATTCTGCTCTGCGACAG	LOC_Os02g40510
	FA01-R1	CCGCCAAGATGATGTCGATCTC
	FA02-F2	CAAGCAGCAAGGACGAGAG	LOC_Os02g10860
	FA02-R2	CTTCCTTGATCTCCATGTGGTG
	FA03-F1	CAGAGACAACATGGGGATGACG	LOC_Os01g04920
	FA03-R1	AGGTGCTGGTAGGAACATCTG
	FA04-F1	ATCGCGAATGTGCCCTACTTC	LOC_Os04g48880
	FA04-R1	TCACAAGCTCCGGTTGATTCT
	FA05-F2	CTCTGCTACCTTGTGTCGAGA	LOC_Os06g35520
	FA05-R2	AGTAGAAGTTGGGGGACAGC
	FA06-R3	CGCTGGTGAAGCACTACGT	LOC_Os06g46799
	FA06-F3	GTCCGTCCCGTTCAGCAA
	FA07-F1	CATGCCAGTGGAACGCATC	LOC_Os04g40040
	FA07-R1	CAGAGCTTCGAGATGAGGCC
	FA08-F1	GCACCCTACACTACACAGAAGC	LOC_Os01g71310
	FA08-R1	CACAAGGACATAGGTAGTGATGCC
	FA09-F1	AGGACACGACGGAGATGC	LOC_Os08g36480
	FA09-R1	CCGTACTTCCACCCTTCCTC
	FA10-F1	ATCGGGAAGGACGAGGAG	LOC_Os09g23660
	FA10-R1	ACGACGACGACCTGAACG
	FA11-F2	GTCATGAACAGCATGATGAACGG	LOC_Os04g43800
	FA11-R2	CTGGAGCAGAGTGTTGATGC
	NPR1-F2	CGTGCTCGACAAGATCATGGA	LOC_Os01g09800
	NPR1-R2	ATCGATGTCGATGACGACGAC
	UBQ-F1	ACCCTGGCTGACTACAACATC	LOC_Os03g13170
	UBQ-R1	AGTTGACAGCCCTAGGGTG

## Sheet: Suppl Table 2
Table S2 DEGs Identified in Kasalath
#ID	gene_name	KSL-N01_FPKM	KSL-N01_count	KSL-N02_FPKM	KSL-N02_count	KSL-N03_FPKM	KSL-N03_count	KSL-T01_FPKM	KSL-T01_count	KSL-T02_FPKM	KSL-T02_count	KSL-T03_FPKM	KSL-T03_count	FDR	log2FC	regulated	COG_class	COG_class_annotation	GO_annotation	KEGG_annotation	KEGG_pathway_annotation	KOG_class	KOG_class_annotation	Pfam_annotation	Swiss_Prot_annotation	eggNOG_class	eggNOG_class_annotation	NR_annotation	GO_second_level_annotation
LOC_Os01g01760	LOC_Os01g01760	0.133378	5	0	0	0	0	2.0197	52	1.80979	54	1.57885	50	0.00672781	1.29819	up	--	--	Molecular Function: catalytic activity (GO:0003824);; Biological Process: steroid biosynthetic process (GO:0006694);; Biological Process: pattern specification process (GO:0007389);; Cellular Component: plastid (GO:0009536);; Cellular Component: intracellular membrane-bounded organelle (GO:0043231);; Biological Process: cellular biosynthetic process (GO:0044249);; Cellular Component: cytoplasmic …	--	--	--	--	--	--	--	--	hypothetical protein [Oryza sativa Japonica Group]	molecular function: catalytic activity (GO:0003824);; biological process: metabolic process (GO:0008152);; biological process: single-organism process (GO:0044699);; biological process: multicellular organismal process (GO:0032501);; cellular component: cell (GO:0005623);; cellular component: organelle (GO:0043226);; cellular component: cell part (GO:0044464);; biological process: cellular proces…
LOC_Os01g02900	LOC_Os01g02900	6.23375	554	11.0727	778	13.6205	1213	3.70665	278	4.24813	369	3.87305	358	7.14473e-06	-1.38153	down	--	--	Cellular Component: mitochondrion (GO:0005739);; Molecular Function: transferase activity, transferring glycosyl groups (GO:0016757);; Cellular Component: cell part (GO:0044464);;	--	--	[S]	Function unknown	Protein of unknown function (DUF563)	--	S	Function unknown	hypothetical protein OsI_00151 [Oryza sativa Indica Group]	cellular component: cell (GO:0005623);; cellular component: organelle (GO:0043226);; cellular component: cell part (GO:0044464);; molecular function: catalytic activity (GO:0003824)
LOC_Os01g04920	LOC_Os01g04920	255.981	20194	474.282	29426	214.642	17155	55.7312	3755	190.679	14705	97.5243	7992	0.0056011	-1.23008	down	[M]	Cell wall/membrane/envelope biogenesis	Biological Process: isoprenoid biosynthetic process (GO:0008299);; Biological Process: glycolipid biosynthetic process (GO:0009247);; Cellular Component: chloroplast envelope (GO:0009941);; Biological Process: cellular response to phosphate starvation (GO:0016036);; Biological Process: monocarboxylic acid metabolic process (GO:0032787);; Cellular Component: intracellular membrane-bounded organell…	K06119|0|dosa:Os01t0142300-01|K06119 sulfoquinovosyltransferase [EC:2.4.1.-] | (RAP-DB) Os01g0142300; Glycosyl transferase, group 1 domain containing protein.	Glycerolipid metabolism (ko00561)	[MOI]	Cell wall/membrane/envelope biogenesis;; Posttranslational modification, protein turnover, chaperones;; Lipid transport and metabolism	Glycosyl transferases group 1;; Glycosyl transferases group 1;; Glycosyltransferase Family 4;; Glycosyl transferase 4-like domain;; Glycosyl transferases group 1;; Glycosyl transferase 4-like	Sulfoquinovosyl transferase SQD2 OS=Arabidopsis thaliana OX=3702 GN=SQD2 PE=1 SV=1	M	Cell wall/membrane/envelope biogenesis	unknown protein [Oryza sativa Japonica Group]	biological process: metabolic process (GO:0008152);; biological process: cellular process (GO:0009987);; biological process: single-organism process (GO:0044699);; cellular component: cell (GO:0005623);; cellular component: organelle (GO:0043226);; cellular component: organelle part (GO:0044422);; cellular component: cell part (GO:0044464);; biological process: response to stimulus (GO:0050896);;…
LOC_Os01g05060	LOC_Os01g05060	3.39303	169	2.16511	85	2.28299	115	7.69671	325	15.4074	756	6.97621	360	0.00268982	1.2443	up	--	--	Cellular Component: mitochondrion (GO:0005739);; Cellular Component: mitochondrial matrix (GO:0005759);; Biological Process: cellular protein modification process (GO:0006464);; Cellular Component: plastid (GO:0009536);; Biological Process: post-embryonic development (GO:0009791);;	K15414|2.46891e-144|osa:4325462|K15414 complement component 1 Q subcomponent-binding protein, mitochondrial | (RefSeq) uncharacterized protein At2g39795, mitochondrial	--	[C]	Energy production and conversion	Mitochondrial glycoprotein	Uncharacterized protein At2g39795, mitochondrial OS=Arabidopsis thaliana OX=3702 GN=At2g39795 PE=1 SV=1	S	Function unknown	PREDICTED: uncharacterized protein At2g39795, mitochondrial [Oryza sativa Japonica Group]	cellular component: cell (GO:0005623);; cellular component: organelle (GO:0043226);; cellular component: cell part (GO:0044464);; cellular component: membrane-enclosed lumen (GO:0031974);; cellular component: organelle part (GO:0044422);; biological process: metabolic process (GO:0008152);; biological process: cellular process (GO:0009987);; biological process: multicellular organismal process (G…
LOC_Os01g06870	LOC_Os01g06870	0.992229	64	1.43708	73	1.3604	89	6.34399	346	5.73232	363	2.28798	153	0.00453702	1.22207	up	[K]	Transcription	Molecular Function: protein kinase activity (GO:0004672);; Molecular Function: protein binding (GO:0005515);; Biological Process: polysaccharide metabolic process (GO:0005976);; Biological Process: cellular protein modification process (GO:0006464);; Biological Process: signal transduction (GO:0007165);; Biological Process: epidermis development (GO:0008544);; Biological Process: macromolecule bi…	--	--	[R]	General function prediction only	Leucine rich repeat;; Leucine Rich repeats (2 copies);; Leucine rich repeat N-terminal domain	Receptor-like protein 7 OS=Arabidopsis thaliana OX=3702 GN=RLP7 PE=3 SV=2	S	Function unknown	PREDICTED: LRR receptor-like serine/threonine-protein kinase GSO2 isoform X1 [Oryza sativa Japonica Group]	biological process: metabolic process (GO:0008152);; biological process: cellular process (GO:0009987);; molecular function: catalytic activity (GO:0003824);; molecular function: binding (GO:0005488);; biological process: biological regulation (GO:0065007);; biological process: developmental process (GO:0032502);; biological process: response to stimulus (GO:0050896);; biological process: multi-o…
LOC_Os01g06876	LOC_Os01g06876	0.841191	39	1.51535	55	1.79919	84	8.98647	348	6.16857	278	2.1984	104	0.0283727	1.11734	up	[K]	Transcription	Molecular Function: nucleotide binding (GO:0000166);; Molecular Function: protein serine/threonine kinase activity (GO:0004674);; Molecular Function: transmembrane signaling receptor activity (GO:0004888);; Molecular Function: protein binding (GO:0005515);; Cellular Component: plasma membrane (GO:0005886);; Biological Process: cellular glucan metabolic process (GO:0006073);; Biological Process: p…	--	--	[R]	General function prediction only	Leucine rich repeat;; Leucine Rich repeats (2 copies);; Leucine Rich Repeat;; Leucine Rich repeat	Receptor like protein 22 OS=Arabidopsis thaliana OX=3702 GN=RLP22 PE=2 SV=1	S	Function unknown	unnamed protein product [Oryza sativa Japonica Group]	molecular function: binding (GO:0005488);; biological process: metabolic process (GO:0008152);; biological process: cellular process (GO:0009987);; molecular function: catalytic activity (GO:0003824);; biological process: signaling (GO:0023052);; biological process: single-organism process (GO:0044699);; biological process: response to stimulus (GO:0050896);; biological process: biological regula…
LOC_Os01g10800	LOC_Os01g10800	0.995521	139	1.06998	118	0.813082	115	2.74557	326	3.76305	518	3.2679	474	4.60413e-07	1.34732	up	--	--	Biological Process: mitochondrial RNA processing (GO:0000963);; Molecular Function: endonuclease activity (GO:0004519);; Cellular Component: mitochondrion (GO:0005739);; Biological Process: response to light stimulus (GO:0009416);; Cellular Component: chloroplast (GO:0009507);; Cellular Component: plastid (GO:0009536);; Biological Process: chloroplast organization (GO:0009658);; Biological Proces…	--	--	[R]	General function prediction only	PPR repeat family;; PPR repeat;; PPR repeat;; DYW family of nucleic acid deaminases;; Pentatricopeptide repeat domain;; Pentacotripeptide-repeat region of PRORP;; Tetratricopeptide repeat	Pentatricopeptide repeat-containing protein DOT4, chloroplastic OS=Arabidopsis thaliana OX=3702 GN=DOT4 PE=2 SV=1	S	Function unknown	PREDICTED: pentatricopeptide repeat-containing protein DOT4, chloroplastic [Oryza sativa Japonica Group]	biological process: metabolic process (GO:0008152);; biological process: cellular process (GO:0009987);; molecular function: catalytic activity (GO:0003824);; cellular component: cell (GO:0005623);; cellular component: organelle (GO:0043226);; cellular component: cell part (GO:0044464);; biological process: response to stimulus (GO:0050896);; biological process: cellular component organization or…
LOC_Os01g13480	LOC_Os01g13480	90.595	5855	87.056	4443	79.2021	5186	32.7268	1797	59.0872	3767	43.0093	2886	0.000176794	-1.0621	down	--	--	Molecular Function: binding (GO:0005488);; Cellular Component: nucleus (GO:0005634);; Cellular Component: actin filament (GO:0005884);; Cellular Component: plasma membrane (GO:0005886);; Molecular Function: electron carrier activity (GO:0009055);; Biological Process: chloroplast relocation (GO:0009902);; Molecular Function: protein disulfide oxidoreductase activity (GO:0015035);; Biological Proce…	K17479|1.71693e-179|osa:4327783|K17479 glutaredoxin domain-containing cysteine-rich protein 1 | (RefSeq) uncharacterized LOC4327783	--	[O]	Posttranslational modification, protein turnover, chaperones	--	Uncharacterized protein At5g39865 OS=Arabidopsis thaliana OX=3702 GN=At5g39865 PE=2 SV=1	O	Posttranslational modification, protein turnover, chaperones	PREDICTED: uncharacterized protein LOC4327783 [Oryza sativa Japonica Group]	molecular function: binding (GO:0005488);; cellular component: cell (GO:0005623);; cellular component: organelle (GO:0043226);; cellular component: cell part (GO:0044464);; cellular component: organelle part (GO:0044422);; cellular component: supramolecular complex (GO:0099080);; cellular component: membrane (GO:0016020);; molecular function: electron carrier activity (GO:0009055);; biological pr…
LOC_Os01g19820	LOC_Os01g19820	0.876607	40	1.20673	43	1.47671	66	4.88572	190	8.64684	385	3.01147	141	0.00101462	1.40226	up	[T]	Signal transduction mechanisms	Biological Process: response to stress (GO:0006950);;	--	--	--	--	Universal stress protein family	Universal stress protein A-like protein OS=Arabidopsis thaliana OX=3702 GN=At3g01520 PE=1 SV=2	S	Function unknown	PREDICTED: universal stress protein A-like protein [Oryza sativa Japonica Group]	biological process: response to stimulus (GO:0050896)
LOC_Os01g23710	LOC_Os01g23710	3.61137	322	5.98753	421	5.13926	464	1.6571	126	2.74622	241	1.97673	183	3.45866e-05	-1.2514	down	--	--	Molecular Function: DNA binding (GO:0003677);; Cellular Component: mitochondrion (GO:0005739);; Biological Process: regulation of transcription, DNA-templated (GO:0006355);; Cellular Component: plastid (GO:0009536);; Biological Process: cellular process (GO:0009987);; Cellular Component: cell part (GO:0044464);; Biological Process: organic substance metabolic process (GO:0071704);;	--	--	--	--	--	--	--	--	PREDICTED: mucin-5AC isoform X2 [Oryza sativa Japonica Group]	molecular function: binding (GO:0005488);; cellular component: cell (GO:0005623);; cellular component: organelle (GO:0043226);; cellular component: cell part (GO:0044464);; biological process: biological regulation (GO:0065007);; biological process: cellular process (GO:0009987);; biological process: metabolic process (GO:0008152)
LOC_Os01g29330	LOC_Os01g29330	0.047895	2	0.303279	11	0.33088	14	2.42112	86	1.45326	60	1.2938	57	0.0127531	1.2686	up	--	--	Cellular Component: plastid (GO:0009536);; Cellular Component: membrane (GO:0016020);;	--	--	--	--	Protein of unknown function (DUF679)	Protein DMP10 OS=Arabidopsis thaliana OX=3702 GN=DMP10 PE=2 SV=1	S	Function unknown	PREDICTED: uncharacterized protein LOC4325228 [Oryza sativa Japonica Group]	cellular component: cell (GO:0005623);; cellular component: organelle (GO:0043226);; cellular component: cell part (GO:0044464);; cellular component: membrane (GO:0016020)
LOC_Os01g32849	LOC_Os01g32849	0.157225	22	0.109169	12	0.190031	26	0.781664	89	0.655959	87	0.392067	55	0.0223787	1.1196	up	--	--	Cellular Component: mitochondrion (GO:0005739);;	--	--	--	--	--	--	--	--	unnamed protein product [Oryza sativa Japonica Group]	cellular component: cell (GO:0005623);; cellular component: organelle (GO:0043226);; cellular component: cell part (GO:0044464)
LOC_Os01g36720	LOC_Os01g36720	3.70308	246	3.85813	203	6.47453	435	0.699652	40	0.851623	56	1.09724	76	1.40647e-09	-2.04885	down	[P]	Inorganic ion transport and metabolism	Cellular Component: plasma membrane (GO:0005886);; Cellular Component: chloroplast (GO:0009507);; Cellular Component: plant-type vacuole membrane (GO:0009705);; Molecular Function: nitrate transmembrane transporter activity (GO:0015112);; Biological Process: nitrate transport (GO:0015706);; Cellular Component: integral component of membrane (GO:0016021);; Biological Process: lateral root developm…	K02575|0|osa:107277478|K02575 MFS transporter, NNP family, nitrate/nitrite transporter | (RefSeq) NRT2.4, OsJ_02167, OsNRT2.4; probable high-affinity nitrate transporter 2.4	--	--	--	Major Facilitator Superfamily	Probable high-affinity nitrate transporter 2.4 OS=Oryza sativa subsp. japonica OX=39947 GN=NRT2.4 PE=2 SV=2	P	Inorganic ion transport and metabolism	PREDICTED: probable high-affinity nitrate transporter 2.4 [Oryza sativa Japonica Group]	cellular component: cell (GO:0005623);; cellular component: membrane (GO:0016020);; cellular component: cell part (GO:0044464);; cellular component: organelle (GO:0043226);; cellular component: organelle part (GO:0044422);; biological process: localization (GO:0051179);; molecular function: transporter activity (GO:0005215);; cellular component: membrane part (GO:0044425);; biological process: mu…
LOC_Os01g41900	LOC_Os01g41900	47.7788	3229	68.9921	3682	49.4422	3386	24.6838	1418	30.1078	2008	29.4484	2067	1.36668e-07	-1.13131	down	--	--	Molecular Function: DNA binding (GO:0003677);; Molecular Function: chromatin binding (GO:0003682);; Molecular Function: protein binding (GO:0005515);; Molecular Function: zinc ion binding (GO:0008270);; Cellular Component: plant-type cell wall (GO:0009505);; Cellular Component: plasmodesma (GO:0009506);; Biological Process: flower development (GO:0009908);; Biological Process: cellular process (G…	--	--	--	--	Myb-like DNA-binding domain	Transcription factor MYBS3 OS=Oryza sativa subsp. japonica OX=39947 GN=MYBS3 PE=2 SV=1	K	Transcription	PREDICTED: uncharacterized protein LOC4324094 [Oryza sativa Japonica Group]	molecular function: binding (GO:0005488);; cellular component: cell (GO:0005623);; cellular component: cell part (GO:0044464);; cellular component: cell junction (GO:0030054);; biological process: reproduction (GO:0000003);; biological process: reproductive process (GO:0022414);; biological process: multicellular organismal process (GO:0032501);; biological process: developmental process (GO:0032…
LOC_Os01g45020	LOC_Os01g45020	9.69614	796	13.8369	900	7.72269	645	2.24484	158	7.90222	642	2.65417	227	0.0282229	-1.07136	down	--	--	Biological Process: lipid metabolic process (GO:0006629);; Molecular Function: phosphatidate phosphatase activity (GO:0008195);; Cellular Component: membrane (GO:0016020);; Biological Process: cellular response to phosphate starvation (GO:0016036);; Cellular Component: cell part (GO:0044464);; Cellular Component: apoplast (GO:0048046);;	--	--	[NI]	Cell motility;; Lipid transport and metabolism	LNS2 (Lipin/Ned1/Smp2);; F-box domain	Phosphatidate phosphatase PAH1 OS=Arabidopsis thaliana OX=3702 GN=PAH1 PE=1 SV=1	S	Function unknown	Os01g0637100 [Oryza sativa Japonica Group]	biological process: metabolic process (GO:0008152);; biological process: single-organism process (GO:0044699);; biological process: cellular process (GO:0009987);; molecular function: catalytic activity (GO:0003824);; cellular component: membrane (GO:0016020);; biological process: response to stimulus (GO:0050896);; cellular component: cell part (GO:0044464);; cellular component: extracellular re…
LOC_Os01g49310	LOC_Os01g49310	17.5746	2384	14.3422	1527	12.8307	1762	5.87012	681	5.40312	720	5.55971	780	2.2433e-10	-1.50924	down	--	--	--	--	--	--	--	--	--	S	Function unknown	PREDICTED: uncharacterized protein LOC4324116 [Oryza sativa Japonica Group]	--
LOC_Os01g50460	LOC_Os01g50460	18.7803	929	26.2701	1026	26.4296	1324	4.29315	181	6.47173	316	5.4791	282	9.92012e-23	-2.15458	down	--	--	Cellular Component: endoplasmic reticulum (GO:0005783);; Cellular Component: integral component of plasma membrane (GO:0005887);; Biological Process: carbohydrate transport (GO:0008643);; Cellular Component: cytoplasmic vesicle (GO:0016023);; Molecular Function: sugar transmembrane transporter activity (GO:0051119);;	K15382|3.57822e-162|osa:4326923|K15382 solute carrier family 50 (sugar transporter) | (RefSeq) MtN3-like, OsJ_03146, OsSWEET2b, P0047E11.3, SWEET2B; bidirectional sugar transporter SWEET2b	--	[R]	General function prediction only	Sugar efflux transporter for intercellular exchange	Bidirectional sugar transporter SWEET2b OS=Oryza sativa subsp. japonica OX=39947 GN=SWEET2B PE=1 SV=1	U	Intracellular trafficking, secretion, and vesicular transport	PREDICTED: bidirectional sugar transporter SWEET2b [Oryza sativa Japonica Group]	cellular component: cell (GO:0005623);; cellular component: organelle (GO:0043226);; cellular component: cell part (GO:0044464);; cellular component: membrane (GO:0016020);; cellular component: membrane part (GO:0044425);; biological process: single-organism process (GO:0044699);; biological process: localization (GO:0051179);; molecular function: transporter activity (GO:0005215)
LOC_Os01g52230	LOC_Os01g52230	705.365	36209	778.422	31553	337.354	17547	192.047	8376	339.788	17208	201.204	10725	0.00112848	-1.25237	down	--	--	Molecular Function: endopeptidase activity (GO:0004175);; Molecular Function: inorganic diphosphatase activity (GO:0004427);; Cellular Component: nucleus (GO:0005634);; Cellular Component: integral component of plasma membrane (GO:0005887);; Biological Process: cellular response to phosphate starvation (GO:0016036);; Biological Process: dephosphorylation (GO:0016311);; Molecular Function: phospha…	K06124|0|osa:4324704|K06124 phosphoethanolamine/phosphocholine phosphatase [EC:3.1.3.75] | (RefSeq) P0690B02.6; inorganic pyrophosphatase 1	Glycerophospholipid metabolism (ko00564)	[R]	General function prediction only	Putative Phosphatase;; haloacid dehalogenase-like hydrolase	Inorganic pyrophosphatase 1 OS=Arabidopsis thaliana OX=3702 GN=PS2 PE=1 SV=1	S	Function unknown	PREDICTED: inorganic pyrophosphatase 1 [Oryza sativa Japonica Group]	biological process: metabolic process (GO:0008152);; molecular function: catalytic activity (GO:0003824);; cellular component: cell (GO:0005623);; cellular component: organelle (GO:0043226);; cellular component: cell part (GO:0044464);; cellular component: membrane (GO:0016020);; cellular component: membrane part (GO:0044425);; biological process: cellular process (GO:0009987);; biological proces…
LOC_Os01g52250	LOC_Os01g52250	210.817	45324	197.712	33579	302.183	65834	67.9679	12426	147.677	31708	121.467	27072	0.00320456	-1.08929	down	[G]	Carbohydrate transport and metabolism	Biological Process: polysaccharide catabolic process (GO:0000272);; Biological Process: response to hypoxia (GO:0001666);; Biological Process: starch metabolic process (GO:0005982);; Molecular Function: starch synthase activity (GO:0009011);; Biological Process: glucan biosynthetic process (GO:0009250);; Cellular Component: plant-type cell wall (GO:0009505);; Cellular Component: chloroplast (GO:0…	--	--	--	--	Starch synthase catalytic domain;; Glycosyl transferases group 1;; Glycosyltransferase Family 4	Probable starch synthase 4, chloroplastic/amyloplastic OS=Arabidopsis thaliana OX=3702 GN=SS4 PE=1 SV=1	G	Carbohydrate transport and metabolism	PREDICTED: probable starch synthase 4, chloroplastic/amyloplastic isoform X1 [Oryza sativa Japonica Group]	biological process: metabolic process (GO:0008152);; biological process: response to stimulus (GO:0050896);; biological process: cellular process (GO:0009987);; molecular function: catalytic activity (GO:0003824);; biological process: single-organism process (GO:0044699);; cellular component: cell (GO:0005623);; cellular component: cell part (GO:0044464);; cellular component: organelle (GO:004322…
LOC_Os01g53800	LOC_Os01g53800	0.525799	58	0.655326	57	0.677185	75	2.09926	195	1.87136	202	2.02427	230	1.63841e-05	1.25999	up	[O]	Posttranslational modification, protein turnover, chaperones	Molecular Function: carboxypeptidase activity (GO:0004180);; Molecular Function: protein kinase activity (GO:0004672);; Cellular Component: vacuole (GO:0005773);; Biological Process: protein phosphorylation (GO:0006468);; Biological Process: proteolysis (GO:0006508);; Cellular Component: membrane (GO:0016020);; Biological Process: cellular component organization (GO:0016043);; Biological Process:…	K01301|0|osa:4327207|K01301 N-acetylated-alpha-linked acidic dipeptidase [EC:3.4.17.21] | (RefSeq) probable glutamate carboxypeptidase 2	--	[OPR]	Posttranslational modification, protein turnover, chaperones;; Inorganic ion transport and metabolism;; General function prediction only	Peptidase family M28;; PA domain	Probable glutamate carboxypeptidase LAMP1 OS=Arabidopsis thaliana OX=3702 GN=LAMP1 PE=2 SV=1	S	Function unknown	PREDICTED: probable glutamate carboxypeptidase 2 [Oryza sativa Japonica Group]	biological process: metabolic process (GO:0008152);; molecular function: catalytic activity (GO:0003824);; biological process: cellular process (GO:0009987);; cellular component: cell (GO:0005623);; cellular component: organelle (GO:0043226);; cellular component: cell part (GO:0044464);; cellular component: membrane (GO:0016020);; biological process: cellular component organization or biogenesis …
LOC_Os01g56670	LOC_Os01g56670	17.4822	2162	22.5816	2200	13.8603	1919	8.69622	934	10.9889	1379	9.11234	1177	8.43553e-07	-1.07889	down	--	--	Molecular Function: alpha-mannosidase activity (GO:0004559);; Molecular Function: mannosyl-oligosaccharide 1,2-alpha-mannosidase activity (GO:0004571);; Molecular Function: aminoacyl-tRNA ligase activity (GO:0004812);; Molecular Function: calcium ion binding (GO:0005509);; Cellular Component: mitochondrion (GO:0005739);; Cellular Component: Golgi apparatus (GO:0005794);; Biological Process: prote…	K10085|0|osa:4327149|K10085 ER degradation enhancer, mannosidase alpha-like 2 | (RefSeq) probable alpha-mannosidase I MNS4	Protein processing in endoplasmic reticulum (ko04141)	[G]	Carbohydrate transport and metabolism	Glycosyl hydrolase family 47	Alpha-mannosidase I MNS4 OS=Arabidopsis thaliana OX=3702 GN=MNS4 PE=1 SV=1	O	Posttranslational modification, protein turnover, chaperones	PREDICTED: probable alpha-mannosidase I MNS4 isoform X1 [Oryza sativa Japonica Group]	molecular function: catalytic activity (GO:0003824);; molecular function: binding (GO:0005488);; cellular component: cell (GO:0005623);; cellular component: organelle (GO:0043226);; cellular component: cell part (GO:0044464);; biological process: metabolic process (GO:0008152);; biological process: cellular process (GO:0009987);; biological process: single-organism process (GO:0044699);; biologic…
LOC_Os01g59410	LOC_Os01g59410	2.29946	79	4.17211	113	3.2561	113	1.66241	49	1.0976	38	1.57467	56	0.0163204	-1.04762	down	--	--	Biological Process: MAPK cascade (GO:0000165);; Molecular Function: catalytic activity (GO:0003824);; Molecular Function: protein binding (GO:0005515);; Cellular Component: nucleus (GO:0005634);; Biological Process: cellular response to nitrogen starvation (GO:0006995);; Cellular Component: chloroplast (GO:0009507);; Biological Process: plant-type cell wall organization (GO:0009664);; Biological …	--	--	--	--	VQ motif	Sigma factor binding protein 1, chloroplastic OS=Arabidopsis thaliana OX=3702 GN=SIB1 PE=1 SV=1	--	--	PREDICTED: circumsporozoite protein [Oryza sativa Japonica Group]	biological process: metabolic process (GO:0008152);; biological process: cellular process (GO:0009987);; biological process: signaling (GO:0023052);; biological process: single-organism process (GO:0044699);; biological process: response to stimulus (GO:0050896);; biological process: biological regulation (GO:0065007);; molecular function: catalytic activity (GO:0003824);; molecular function: bin…
LOC_Os01g61700	LOC_Os01g61700	15.9465	350	15.09	261	9.25989	206	7.674	143	7.5975	165	5.48954	125	0.00885125	-1.00411	down	[O]	Posttranslational modification, protein turnover, chaperones	Cellular Component: plastid (GO:0009536);; Biological Process: protein catabolic process (GO:0030163);;	--	--	--	--	ATP-dependent Clp protease adaptor protein ClpS	--	S	Function unknown	hypothetical protein [Oryza sativa Japonica Group]	cellular component: cell (GO:0005623);; cellular component: organelle (GO:0043226);; cellular component: cell part (GO:0044464);; biological process: metabolic process (GO:0008152)
LOC_Os01g61990	LOC_Os01g61990	2.38782	239	2.76736	219	3.4524	350	18.2732	1550	7.29916	719	13.1835	1367	4.88843e-05	1.50433	up	[T]	Signal transduction mechanisms	Molecular Function: protein binding (GO:0005515);; Cellular Component: nucleus (GO:0005634);; Cellular Component: endoplasmic reticulum (GO:0005783);; Cellular Component: plasma membrane (GO:0005886);; Biological Process: response to salt stress (GO:0009651);; Biological Process: multicellular organismal process (GO:0032501);; Biological Process: developmental process (GO:0032502);; Biological Pr…	--	--	[R]	General function prediction only	Ankyrin repeats (3 copies);; Ankyrin repeats (many copies);; Ankyrin repeats (many copies);; Domain of unknown function;; Ankyrin repeat;; Ankyrin repeat	Ankyrin repeat-containing protein NPR4 OS=Oryza sativa subsp. japonica OX=39947 GN=NPR4 PE=2 SV=1	S	Function unknown	RecName: Full=Ankyrin repeat-containing protein NPR4; Short=OsNPR4	molecular function: binding (GO:0005488);; cellular component: cell (GO:0005623);; cellular component: organelle (GO:0043226);; cellular component: cell part (GO:0044464);; cellular component: membrane (GO:0016020);; biological process: response to stimulus (GO:0050896);; biological process: multicellular organismal process (GO:0032501);; biological process: developmental process (GO:0032502);; b…
LOC_Os01g62750	LOC_Os01g62750	0.200231	13	0.162464	8	0	0	1.36941	70	1.63822	98	0.950323	60	0.0467635	1.0529	up	--	--	Biological Process: telomere maintenance (GO:0000723);; Molecular Function: DNA helicase activity (GO:0003678);; Biological Process: DNA repair (GO:0006281);; Biological Process: DNA duplex unwinding (GO:0032508);;	K07466|1.42385e-153|dosa:Os03t0855700-01|K07466 replication factor A1 | (RAP-DB) Os03g0855700; Nucleic acid-binding, OB-fold domain containing protein.	DNA replication (ko03030);; Nucleotide excision repair (ko03420);; Mismatch repair (ko03430);; Homologous recombination (ko03440)	[L]	Replication, recombination and repair	--	--	--	--	PREDICTED: uncharacterized protein LOC9267360 isoform X4 [Oryza sativa Japonica Group]	biological process: metabolic process (GO:0008152);; biological process: cellular process (GO:0009987);; biological process: biological regulation (GO:0065007);; biological process: cellular component organization or biogenesis (GO:0071840);; molecular function: catalytic activity (GO:0003824);; biological process: response to stimulus (GO:0050896)
LOC_Os01g64640	LOC_Os01g64640	6.98693	242	7.01748	192	6.08157	213	2.62202	77	4.15736	142	3.31272	119	0.00101462	-1.07462	down	--	--	Cellular Component: nucleosome (GO:0000786);; Molecular Function: DNA binding (GO:0003677);; Cellular Component: nucleus (GO:0005634);; Cellular Component: nucleolus (GO:0005730);; Biological Process: glucose catabolic process (GO:0006007);; Biological Process: nucleosome assembly (GO:0006334);; Biological Process: protein targeting (GO:0006605);; Biological Process: cell proliferation (GO:000828…	K11253|4.22904e-78|jcu:105641655|K11253 histone H3 | (RefSeq) histone H3.2-like	--	[B]	Chromatin structure and dynamics	Core histone H2A/H2B/H3/H4	Histone H3.2 OS=Triticum aestivum OX=4565 PE=1 SV=2	B	Chromatin structure and dynamics	PREDICTED: histone H3.2 [Musa acuminata subsp. malaccensis]	cellular component: cell (GO:0005623);; cellular component: macromolecular complex (GO:0032991);; cellular component: organelle (GO:0043226);; cellular component: organelle part (GO:0044422);; cellular component: cell part (GO:0044464);; molecular function: binding (GO:0005488);; biological process: metabolic process (GO:0008152);; biological process: single-organism process (GO:0044699);; biolog…
LOC_Os01g65400	LOC_Os01g65400	1.17483	128	1.43281	119	1.91761	171	4.92839	452	7.4609	764	4.29031	452	9.61127e-08	1.4879	up	[L]	Replication, recombination and repair	Molecular Function: DNA binding (GO:0003677);; Biological Process: metabolic process (GO:0008152);; Molecular Function: 5'-3' exonuclease activity (GO:0008409);; Cellular Component: plastid (GO:0009536);;	--	--	--	--	5'-3' exonuclease, N-terminal resolvase-like domain;; 5'-3' exonuclease, C-terminal SAM fold	--	L	Replication, recombination and repair	PREDICTED: 5&apos;-3&apos; exonuclease isoform X2 [Oryza sativa Japonica Group]	molecular function: binding (GO:0005488);; biological process: metabolic process (GO:0008152);; biological process: cellular process (GO:0009987);; molecular function: catalytic activity (GO:0003824);; cellular component: cell (GO:0005623);; cellular component: organelle (GO:0043226);; cellular component: cell part (GO:0044464)
LOC_Os01g65904	LOC_Os01g65904	0.714145	46	1.08012	55	0.583976	38	2.02686	111	3.14428	200	3.57319	239	0.00347729	1.23479	up	--	--	Molecular Function: peroxidase activity (GO:0004601);; Cellular Component: mitochondrion (GO:0005739);; Biological Process: response to oxidative stress (GO:0006979);; Cellular Component: plastid (GO:0009536);; Molecular Function: heme binding (GO:0020037);; Biological Process: oxidation-reduction process (GO:0055114);;	--	--	--	--	--	--	--	--	unknown protein [Oryza sativa Japonica Group]	biological process: metabolic process (GO:0008152);; biological process: cellular process (GO:0009987);; biological process: single-organism process (GO:0044699);; biological process: response to stimulus (GO:0050896);; biological process: detoxification (GO:0098754);; molecular function: catalytic activity (GO:0003824);; molecular function: antioxidant activity (GO:0016209);; cellular component:…
LOC_Os01g67370	LOC_Os01g67370	47.3257	4281	63.2793	4488	65.8355	6150	26.5886	2068	40.3733	3656	30.6366	2903	2.16326e-05	-1.00465	down	--	--	Molecular Function: FMN binding (GO:0010181);; Molecular Function: oxidoreductase activity (GO:0016491);; Biological Process: oxidation-reduction process (GO:0055114);;	--	--	[R]	General function prediction only	--	Uncharacterized protein At3g49140 OS=Arabidopsis thaliana OX=3702 GN=At3g49140 PE=1 SV=2	S	Function unknown	PREDICTED: uncharacterized protein At3g49140 [Oryza sativa Japonica Group]	molecular function: binding (GO:0005488);; molecular function: catalytic activity (GO:0003824);; biological process: metabolic process (GO:0008152);; biological process: single-organism process (GO:0044699)
LOC_Os01g67390	LOC_Os01g67390	1.28142	88	2.73964	148	1.60615	112	0.183511	11	0.605358	41	0.435241	31	0.000640706	-1.5337	down	--	--	Biological Process: developmental process involved in reproduction (GO:0003006);; Cellular Component: cell wall (GO:0005618);; Biological Process: anatomical structure morphogenesis (GO:0009653);; Biological Process: post-embryonic development (GO:0009791);; Biological Process: tissue development (GO:0009888);; Cellular Component: cytoplasmic vesicle (GO:0016023);; Biological Process: cellular co…	--	--	--	--	Pollen proteins Ole e I like	--	S	Function unknown	PREDICTED: extensin-1 [Oryza sativa Japonica Group]	biological process: reproduction (GO:0000003);; biological process: reproductive process (GO:0022414);; biological process: developmental process (GO:0032502);; cellular component: cell (GO:0005623);; cellular component: cell part (GO:0044464);; biological process: multicellular organismal process (GO:0032501);; biological process: single-organism process (GO:0044699);; biological process: cellul…
LOC_Os01g67570	LOC_Os01g67570	1.80499	173	0.896483	68	1.15359	112	3.16069	257	9.89534	932	3.60489	358	0.0171872	1.1687	up	--	--	Molecular Function: RNA binding (GO:0003723);; Cellular Component: mitochondrion (GO:0005739);; Cellular Component: cytosol (GO:0005829);; Cellular Component: plastid chromosome (GO:0009508);; Cellular Component: chloroplast stroma (GO:0009570);; Biological Process: developmental process (GO:0032502);; Biological Process: transcription from plastid promoter (GO:0042793);; Cellular Component: cell…	--	--	--	--	--	Protein PLASTID TRANSCRIPTIONALLY ACTIVE 10 OS=Arabidopsis thaliana OX=3702 GN=PTAC10 PE=1 SV=1	S	Function unknown	unknown protein [Oryza sativa Japonica Group]	molecular function: binding (GO:0005488);; cellular component: cell (GO:0005623);; cellular component: organelle (GO:0043226);; cellular component: cell part (GO:0044464);; cellular component: organelle part (GO:0044422);; biological process: developmental process (GO:0032502);; biological process: metabolic process (GO:0008152);; biological process: cellular process (GO:0009987);; biological pro…
LOC_Os01g67630	LOC_Os01g67630	3.95228	344	10.4119	714	8.32879	733	1.59415	118	4.28733	368	3.35198	303	0.0212874	-1.08151	down	[E]	Amino acid transport and metabolism	Molecular Function: transporter activity (GO:0005215);; Molecular Function: protein binding (GO:0005515);; Cellular Component: Golgi apparatus (GO:0005794);; Cellular Component: plasma membrane (GO:0005886);; Biological Process: polysaccharide metabolic process (GO:0005976);; Biological Process: oligopeptide transport (GO:0006857);; Biological Process: lipid transport (GO:0006869);; Biological Pr…	--	--	[E]	Amino acid transport and metabolism	POT family	Protein NRT1/ PTR FAMILY 8.1 OS=Arabidopsis thaliana OX=3702 GN=NPF8.1 PE=1 SV=1	E	Amino acid transport and metabolism	PREDICTED: protein NRT1/ PTR FAMILY 8.1 [Oryza sativa Japonica Group]	molecular function: transporter activity (GO:0005215);; molecular function: binding (GO:0005488);; cellular component: cell (GO:0005623);; cellular component: organelle (GO:0043226);; cellular component: cell part (GO:0044464);; cellular component: membrane (GO:0016020);; biological process: metabolic process (GO:0008152);; biological process: localization (GO:0051179);; biological process: singl…
LOC_Os01g67810	LOC_Os01g67810	2.37618	203	3.99477	270	2.43916	211	13.8662	1005	8.99181	757	5.55061	492	0.00583413	1.12664	up	--	--	Cellular Component: exocyst (GO:0000145);; Cellular Component: nucleus (GO:0005634);; Biological Process: exocytosis (GO:0006887);; Biological Process: anatomical structure morphogenesis (GO:0009653);; Biological Process: cellular component organization (GO:0016043);; Biological Process: cellular metabolic process (GO:0044237);; Cellular Component: cytoplasmic part (GO:0044444);; Biological Proce…	--	--	[U]	Intracellular trafficking, secretion, and vesicular transport	Exo70 exocyst complex subunit	--	S	Function unknown	PREDICTED: uncharacterized protein LOC4325023 [Oryza sativa Japonica Group]	cellular component: cell (GO:0005623);; cellular component: macromolecular complex (GO:0032991);; cellular component: cell part (GO:0044464);; cellular component: organelle (GO:0043226);; biological process: cellular process (GO:0009987);; biological process: single-organism process (GO:0044699);; biological process: localization (GO:0051179);; biological process: developmental process (GO:003250…
LOC_Os01g69270	LOC_Os01g69270	15.6675	881	12.1659	541	9.91023	565	5.65677	271	8.25675	458	6.12478	358	0.00285673	-1.01305	down	--	--	Cellular Component: nucleus (GO:0005634);; Cellular Component: mitochondrion (GO:0005739);; Biological Process: cellular process (GO:0009987);; Cellular Component: intrinsic component of membrane (GO:0031224);; Cellular Component: nuclear part (GO:0044428);; Cellular Component: cytoplasmic part (GO:0044444);;	--	--	--	--	MYND finger	F-box protein At1g67340 OS=Arabidopsis thaliana OX=3702 GN=At1g67340 PE=1 SV=1	S	Function unknown	hypothetical protein OsI_04973 [Oryza sativa Indica Group]	cellular component: cell (GO:0005623);; cellular component: organelle (GO:0043226);; cellular component: cell part (GO:0044464);; biological process: cellular process (GO:0009987);; cellular component: membrane (GO:0016020);; cellular component: membrane part (GO:0044425);; cellular component: organelle part (GO:0044422)
LOC_Os01g71380	LOC_Os01g71380	5.33613	284	7.28509	306	8.39378	452	2.14128	97	5.11159	268	2.78031	154	0.0121928	-1.04033	down	--	--	Cellular Component: extracellular region (GO:0005576);; Cellular Component: cell wall (GO:0005618);; Cellular Component: vacuole (GO:0005773);; Cellular Component: plasma membrane (GO:0005886);; Biological Process: carbohydrate metabolic process (GO:0005975);; Biological Process: defense response (GO:0006952);; Biological Process: response to cold (GO:0009409);; Biological Process: response to ba…	--	--	--	--	Glycosyl hydrolases family 17	Glucan endo-1,3-beta-glucosidase GII OS=Hordeum vulgare OX=4513 PE=1 SV=1	G	Carbohydrate transport and metabolism	PREDICTED: glucan endo-1,3-beta-glucosidase GII [Oryza sativa Japonica Group]	cellular component: extracellular region (GO:0005576);; cellular component: cell (GO:0005623);; cellular component: cell part (GO:0044464);; cellular component: organelle (GO:0043226);; cellular component: membrane (GO:0016020);; biological process: metabolic process (GO:0008152);; biological process: response to stimulus (GO:0050896);; biological process: multi-organism process (GO:0051704);; bi…
LOC_Os01g71670	LOC_Os01g71670	11.3871	648	18.3495	825	19.97	1152	5.03956	244	11.5641	650	7.12235	421	0.00673574	-1.06078	down	--	--	Cellular Component: extracellular region (GO:0005576);; Cellular Component: cell wall (GO:0005618);; Cellular Component: vacuole (GO:0005773);; Cellular Component: plasma membrane (GO:0005886);; Biological Process: carbohydrate metabolic process (GO:0005975);; Biological Process: defense response (GO:0006952);; Biological Process: response to cold (GO:0009409);; Biological Process: response to ba…	--	--	--	--	Glycosyl hydrolases family 17	Glucan endo-1,3-beta-glucosidase GII OS=Hordeum vulgare OX=4513 PE=1 SV=1	G	Carbohydrate transport and metabolism	PREDICTED: uncharacterized protein LOC4326064 [Oryza sativa Japonica Group]	cellular component: extracellular region (GO:0005576);; cellular component: cell (GO:0005623);; cellular component: cell part (GO:0044464);; cellular component: organelle (GO:0043226);; cellular component: membrane (GO:0016020);; biological process: metabolic process (GO:0008152);; biological process: response to stimulus (GO:0050896);; biological process: multi-organism process (GO:0051704);; bi…
LOC_Os01g73070	LOC_Os01g73070	0.287117	28	0.247845	18	0.039913	5	0.87545	93	0.962383	111	0.686683	82	0.0303562	1.14239	up	--	--	Biological Process: telomere maintenance (GO:0000723);; Molecular Function: DNA helicase activity (GO:0003678);; Molecular Function: binding (GO:0005488);; Molecular Function: ATP binding (GO:0005524);; Cellular Component: nucleus (GO:0005634);; Biological Process: DNA repair (GO:0006281);; Biological Process: DNA recombination (GO:0006310);; Biological Process: cellular protein modification proc…	--	--	[L]	Replication, recombination and repair	Replication protein A OB domain	Replication protein A 70 kDa DNA-binding subunit B OS=Oryza sativa subsp. japonica OX=39947 GN=RPA1B PE=1 SV=1	L	Replication, recombination and repair	PREDICTED: replication protein A 70 kDa DNA-binding subunit D-like isoform X1 [Oryza sativa Japonica Group]	biological process: metabolic process (GO:0008152);; biological process: cellular process (GO:0009987);; biological process: biological regulation (GO:0065007);; biological process: cellular component organization or biogenesis (GO:0071840);; molecular function: catalytic activity (GO:0003824);; molecular function: binding (GO:0005488);; cellular component: cell (GO:0005623);; cellular component:…
LOC_Os02g02380	LOC_Os02g02380	13.8566	711	14.4369	585	13.23	687	5.61787	245	9.53875	483	6.30244	336	9.36991e-05	-1.08272	down	--	--	Molecular Function: protein binding (GO:0005515);; Cellular Component: nucleus (GO:0005634);; Biological Process: signal transduction (GO:0007165);; Biological Process: chloroplast organization (GO:0009658);; Biological Process: response to sucrose (GO:0009744);; Biological Process: post-embryonic development (GO:0009791);; Biological Process: flavonoid biosynthetic process (GO:0009813);; Biologi…	K10143|0|osa:107279948|K10143 E3 ubiquitin-protein ligase RFWD2 [EC:2.3.2.27] | (RefSeq) OJ1442_E05.1; WD repeat-containing protein RUP2-like	--	--	--	WD domain, G-beta repeat;; Anaphase-promoting complex subunit 4 WD40 domain	WD repeat-containing protein RUP2 OS=Arabidopsis thaliana OX=3702 GN=RUP2 PE=1 SV=1	S	Function unknown	PREDICTED: WD repeat-containing protein RUP2-like [Oryza sativa Japonica Group]	molecular function: binding (GO:0005488);; cellular component: cell (GO:0005623);; cellular component: organelle (GO:0043226);; cellular component: cell part (GO:0044464);; biological process: cellular process (GO:0009987);; biological process: biological regulation (GO:0065007);; biological process: cellular component organization or biogenesis (GO:0071840);; biological process: response to stim…
LOC_Os02g04510	LOC_Os02g04510	215.274	21966	173.205	13955	156.453	16175	63.5689	5511	40.6366	4091	80.3391	8512	1.37975e-05	-1.47192	down	[R]	General function prediction only	Molecular Function: nucleotide binding (GO:0000166);; Biological Process: translational initiation (GO:0006413);; Biological Process: cellular aromatic compound metabolic process (GO:0006725);; Biological Process: nitrogen compound metabolic process (GO:0006807);; Cellular Component: plastid (GO:0009536);; Cellular Component: chloroplast stroma (GO:0009570);; Cellular Component: chloroplast envel…	--	--	[G]	Carbohydrate transport and metabolism	NAD(P)H-binding;; NmrA-like family;; Complex I intermediate-associated protein 30 (CIA30);; NAD dependent epimerase/dehydratase family	Divinyl chlorophyllide a 8-vinyl-reductase, chloroplastic OS=Arabidopsis thaliana OX=3702 GN=DVR PE=1 SV=1	GM	Carbohydrate transport and metabolism;; Cell wall/membrane/envelope biogenesis	PREDICTED: uncharacterized protein LOC4328240 [Oryza sativa Japonica Group]	molecular function: binding (GO:0005488);; biological process: metabolic process (GO:0008152);; biological process: cellular process (GO:0009987);; cellular component: cell (GO:0005623);; cellular component: organelle (GO:0043226);; cellular component: cell part (GO:0044464);; cellular component: organelle part (GO:0044422);; biological process: biological regulation (GO:0065007);; biological pro…
LOC_Os02g05830	LOC_Os02g05830	0.514468	30	0.650394	30	1.27209	74	2.80119	137	15.7524	801	3.06599	164	0.00618082	1.35817	up	[G]	Carbohydrate transport and metabolism	Molecular Function: monooxygenase activity (GO:0004497);; Molecular Function: protein binding (GO:0005515);; Cellular Component: chloroplast (GO:0009507);; Cellular Component: plastid (GO:0009536);; Biological Process: photorespiration (GO:0009853);; Biological Process: carbon fixation (GO:0015977);; Biological Process: photosynthesis (GO:0015979);; Molecular Function: ribulose-bisphosphate carbo…	K01602|4.30747e-140|osa:4328326|K01602 ribulose-bisphosphate carboxylase small chain [EC:4.1.1.39] | (RefSeq) P0463E12.1; ribulose bisphosphate carboxylase small chain, chloroplastic	Glyoxylate and dicarboxylate metabolism (ko00630);; Carbon fixation in photosynthetic organisms (ko00710);; Carbon metabolism (ko01200)	--	--	Ribulose bisphosphate carboxylase, small chain	Ribulose bisphosphate carboxylase small chain, chloroplastic OS=Marchantia paleacea OX=56867 GN=RBCS PE=2 SV=1	C	Energy production and conversion	PREDICTED: ribulose bisphosphate carboxylase small chain, chloroplastic [Oryza sativa Japonica Group]	biological process: metabolic process (GO:0008152);; biological process: single-organism process (GO:0044699);; molecular function: catalytic activity (GO:0003824);; molecular function: binding (GO:0005488);; cellular component: cell (GO:0005623);; cellular component: organelle (GO:0043226);; cellular component: cell part (GO:0044464);; biological process: cellular process (GO:0009987)
LOC_Os02g06150	LOC_Os02g06150	1.26032	51	1.13102	36	0.881771	36	3.2531	110	3.20995	126	4.04957	168	0.007206	1.10752	up	[K]	Transcription	Molecular Function: peptide receptor activity (GO:0001653);; Molecular Function: protein kinase activity (GO:0004672);; Molecular Function: transmembrane signaling receptor activity (GO:0004888);; Molecular Function: protein binding (GO:0005515);; Cellular Component: cell wall (GO:0005618);; Biological Process: cellular protein modification process (GO:0006464);; Biological Process: cell cycle (G…	--	--	[R]	General function prediction only	Leucine rich repeat;; Leucine Rich repeats (2 copies);; Leucine Rich Repeat;; Leucine Rich repeat	Receptor-like protein 3 OS=Arabidopsis thaliana OX=3702 GN=RLP3 PE=2 SV=1	S	Function unknown	hypothetical protein OsJ_05430 [Oryza sativa Japonica Group]	biological process: cellular process (GO:0009987);; biological process: signaling (GO:0023052);; biological process: single-organism process (GO:0044699);; biological process: response to stimulus (GO:0050896);; biological process: biological regulation (GO:0065007);; molecular function: signal transducer activity (GO:0004871);; molecular function: molecular transducer activity (GO:0060089);; bio…
LOC_Os02g09810	LOC_Os02g09810	12.861	1018	6.22953	390	9.53357	765	51.5117	3460	23.4958	1833	32.6594	2681	0.00368054	1.2269	up	--	--	Cellular Component: vacuole (GO:0005773);; Cellular Component: plasma membrane (GO:0005886);; Biological Process: anion transport (GO:0006820);; Cellular Component: integral component of membrane (GO:0016021);; Biological Process: single-organism cellular process (GO:0044763);; Biological Process: organic substance transport (GO:0071702);; Biological Process: nitrogen compound transport (GO:00717…	K14207|0|osa:4328577|K14207 solute carrier family 38 (sodium-coupled neutral amino acid transporter), member 2 | (RefSeq) P0453H10.7; sodium-coupled neutral amino acid transporter 1	--	[E]	Amino acid transport and metabolism	Transmembrane amino acid transporter protein;; Tryptophan/tyrosine permease family	Amino acid transporter AVT6A OS=Arabidopsis thaliana OX=3702 GN=AVT6A PE=2 SV=1	E	Amino acid transport and metabolism	PREDICTED: sodium-coupled neutral amino acid transporter 1 [Oryza sativa Japonica Group]	cellular component: cell (GO:0005623);; cellular component: organelle (GO:0043226);; cellular component: cell part (GO:0044464);; cellular component: membrane (GO:0016020);; biological process: localization (GO:0051179);; cellular component: membrane part (GO:0044425);; biological process: cellular process (GO:0009987);; biological process: single-organism process (GO:0044699)
LOC_Os02g10780	LOC_Os02g10780	66.0328	3607	113.079	4878	50.2478	2782	3.06782	143	9.53579	514	4.70316	267	1.07016e-16	-2.8625	down	--	--	Cellular Component: nucleus (GO:0005634);; Biological Process: phosphate ion transport (GO:0006817);; Biological Process: galactolipid biosynthetic process (GO:0019375);; Biological Process: negative regulation of transcription, DNA-templated (GO:0045892);; Biological Process: cellular response to cold (GO:0070417);; Biological Process: positive regulation of cellular response to phosphate starva…	--	--	[P]	Inorganic ion transport and metabolism	SPX domain	SPX domain-containing protein 2 OS=Oryza sativa subsp. japonica OX=39947 GN=SPX2 PE=1 SV=1	T	Signal transduction mechanisms	PREDICTED: SPX domain-containing protein 2 [Oryza sativa Japonica Group]	cellular component: cell (GO:0005623);; cellular component: organelle (GO:0043226);; cellular component: cell part (GO:0044464);; biological process: localization (GO:0051179);; biological process: metabolic process (GO:0008152);; biological process: cellular process (GO:0009987);; biological process: single-organism process (GO:0044699);; biological process: biological regulation (GO:0065007);; …
LOC_Os02g10860	LOC_Os02g10860	32.1741	1470	27.4119	989	23.218	1075	13.6265	529	12.7837	577	16.0802	763	0.000277074	-1.0708	down	--	--	Biological Process: transition metal ion transport (GO:0000041);; Biological Process: MAPK cascade (GO:0000165);; Molecular Function: double-stranded DNA binding (GO:0003690);; Molecular Function: transcription factor activity, sequence-specific DNA binding (GO:0003700);; Molecular Function: transmembrane receptor protein serine/threonine kinase activity (GO:0004675);; Cellular Component: nucleus…	K16241|1.40224e-83|osa:4328662|K16241 transcription factor HY5 | (RefSeq) OJ1135_F06.14; transcription factor HY5	Circadian rhythm - plant (ko04712)	[K]	Transcription	Legume lectin domain;; bZIP transcription factor;; Basic region leucine zipper	Transcription factor HY5 OS=Solanum lycopersicum OX=4081 GN=HY5 PE=2 SV=1	K	Transcription	Os02g0203000 [Oryza sativa Japonica Group]	biological process: localization (GO:0051179);; biological process: metabolic process (GO:0008152);; biological process: cellular process (GO:0009987);; biological process: signaling (GO:0023052);; biological process: single-organism process (GO:0044699);; biological process: response to stimulus (GO:0050896);; biological process: biological regulation (GO:0065007);; molecular function: binding (…
LOC_Os02g12790	LOC_Os02g12790	28.038	2117	15.2856	912	14.0811	1078	6.53501	420	9.06446	676	7.06883	555	0.000577459	-1.29398	down	--	--	Molecular Function: transcription factor activity, sequence-specific DNA binding (GO:0003700);; Cellular Component: nucleus (GO:0005634);; Biological Process: regulation of transcription, DNA-templated (GO:0006355);; Biological Process: oligopeptide transport (GO:0006857);; Biological Process: circadian rhythm (GO:0007623);; Molecular Function: zinc ion binding (GO:0008270);; Biological Process: …	--	--	[K]	Transcription	GATA zinc finger	GATA transcription factor 21 OS=Arabidopsis thaliana OX=3702 GN=GATA21 PE=1 SV=2	K	Transcription	PREDICTED: putative GATA transcription factor 22 [Oryza sativa Japonica Group]	biological process: biological regulation (GO:0065007);; molecular function: nucleic acid binding transcription factor activity (GO:0001071);; cellular component: cell (GO:0005623);; cellular component: organelle (GO:0043226);; cellular component: cell part (GO:0044464);; biological process: localization (GO:0051179);; biological process: rhythmic process (GO:0048511);; molecular function: bindin…
LOC_Os02g13800	LOC_Os02g13800	15.3803	966	23.4273	1162	18.0415	1149	8.75139	467	14.1023	874	7.79724	509	0.000955168	-1.00832	down	--	--	Molecular Function: transcription factor activity, sequence-specific DNA binding (GO:0003700);; Molecular Function: protein binding (GO:0005515);; Cellular Component: nucleus (GO:0005634);; Biological Process: regulation of transcription, DNA-templated (GO:0006355);; Biological Process: toxin catabolic process (GO:0009407);; Biological Process: response to heat (GO:0009408);; Biological Process: …	K09419|9.19725e-142|osa:4328809|K09419 heat shock transcription factor, other eukaryote | (RefSeq) HSF05, HSFC2A, OJ1705_E12.15, OsHsf-05; heat stress transcription factor C-2a	--	[K]	Transcription	HSF-type DNA-binding	Heat stress transcription factor C-2a OS=Oryza sativa subsp. japonica OX=39947 GN=HSFC2A PE=2 SV=1	K	Transcription	PREDICTED: heat stress transcription factor C-2a [Oryza sativa Japonica Group]	biological process: biological regulation (GO:0065007);; molecular function: nucleic acid binding transcription factor activity (GO:0001071);; molecular function: binding (GO:0005488);; cellular component: cell (GO:0005623);; cellular component: organelle (GO:0043226);; cellular component: cell part (GO:0044464);; biological process: metabolic process (GO:0008152);; biological process: cellular p…
LOC_Os02g22020	LOC_Os02g22020	22.0343	1591	46.3255	2640	16.2036	1185	4.50209	277	19.0895	1360	5.49492	412	0.0342366	-1.09914	down	--	--	Molecular Function: DNA binding (GO:0003677);; Molecular Function: chromatin binding (GO:0003682);; Molecular Function: binding (GO:0005488);; Biological Process: regulation of transcription, DNA-templated (GO:0006355);; Biological Process: anatomical structure morphogenesis (GO:0009653);; Biological Process: chloroplast organization (GO:0009658);; Biological Process: hormone-mediated signaling p…	--	--	--	--	Myb-like DNA-binding domain	Transcription factor NIGT1 OS=Oryza sativa subsp. japonica OX=39947 GN=NIGT1 PE=2 SV=1	K	Transcription	PREDICTED: two-component response regulator ORR22 [Oryza sativa Japonica Group]	molecular function: binding (GO:0005488);; biological process: biological regulation (GO:0065007);; biological process: developmental process (GO:0032502);; biological process: cellular process (GO:0009987);; biological process: cellular component organization or biogenesis (GO:0071840);; biological process: signaling (GO:0023052);; biological process: single-organism process (GO:0044699);; biolo…
LOC_Os02g24598	LOC_Os02g24598	3.45026	101	4.35046	101	4.10726	122	1.9014	48	1.65721	48	1.81045	55	0.000746566	-1.16153	down	--	--	Cellular Component: chloroplast inner membrane (GO:0009706);; Molecular Function: hydrogen ion transmembrane transporter activity (GO:0015078);; Biological Process: proton transport (GO:0015992);; Cellular Component: integral component of membrane (GO:0016021);; Cellular Component: cytoplasmic vesicle (GO:0016023);;	--	--	--	--	CemA family	Chloroplast envelope membrane protein OS=Oryza sativa subsp. japonica OX=39947 GN=cemA PE=3 SV=1	P	Inorganic ion transport and metabolism	rice chloroplast ORF230 [Oryza sativa Japonica Group]	cellular component: cell (GO:0005623);; cellular component: membrane (GO:0016020);; cellular component: organelle (GO:0043226);; cellular component: organelle part (GO:0044422);; cellular component: cell part (GO:0044464);; biological process: localization (GO:0051179);; molecular function: transporter activity (GO:0005215);; biological process: single-organism process (GO:0044699);; cellular com…
LOC_Os02g24632	LOC_Os02g24632	1.65025	109	20.0255	1038	20.8011	1384	3.52476	197	2.15175	140	1.32104	91	0.00980107	-1.30389	down	--	--	Cellular Component: photosystem II (GO:0009523);; Cellular Component: chloroplast thylakoid membrane (GO:0009535);; Biological Process: photosynthetic electron transport in photosystem II (GO:0009772);; Cellular Component: integral component of membrane (GO:0016021);; Molecular Function: chlorophyll binding (GO:0016168);; Biological Process: protein-chromophore linkage (GO:0018298);; Cellular Com…	K02705|0|osa:3131411|K02705 photosystem II CP43 chlorophyll apoprotein | (RefSeq) psbC, OrsajCp009; PSII 43 kDa protein	Photosynthesis (ko00195)	--	--	Photosystem II protein	Photosystem II CP43 reaction center protein OS=Oryza sativa subsp. japonica OX=39947 GN=psbC PE=3 SV=1	S	Function unknown	rice chloroplast PSII 43kDa protein [Oryza sativa Japonica Group]	cellular component: cell (GO:0005623);; cellular component: membrane (GO:0016020);; cellular component: macromolecular complex (GO:0032991);; cellular component: membrane part (GO:0044425);; cellular component: cell part (GO:0044464);; cellular component: organelle (GO:0043226);; cellular component: organelle part (GO:0044422);; biological process: metabolic process (GO:0008152);; biological proc…
LOC_Os02g24634	LOC_Os02g24634	2.32233	105	18.1875	644	9.60122	436	1.96211	75	0.782032	35	2.25408	105	0.00491355	-1.38294	down	--	--	Molecular Function: iron ion binding (GO:0005506);; Cellular Component: photosystem II (GO:0009523);; Cellular Component: chloroplast thylakoid membrane (GO:0009535);; Biological Process: photosynthetic electron transport in photosystem II (GO:0009772);; Cellular Component: plastoglobule (GO:0010287);; Cellular Component: integral component of membrane (GO:0016021);; Molecular Function: oxidoredu…	K02706|0|osa:3131412|K02706 photosystem II P680 reaction center D2 protein [EC:1.10.3.9] | (RefSeq) psbD, OrsajCp008; photosystem II protein D2	Photosynthesis (ko00195)	--	--	Photosynthetic reaction centre protein	Photosystem II D2 protein OS=Oryza sativa subsp. japonica OX=39947 GN=psbD PE=3 SV=1	--	--	rice chloroplast PSII D2 protein [Oryza sativa Japonica Group]	molecular function: binding (GO:0005488);; cellular component: cell (GO:0005623);; cellular component: membrane (GO:0016020);; cellular component: macromolecular complex (GO:0032991);; cellular component: membrane part (GO:0044425);; cellular component: cell part (GO:0044464);; cellular component: organelle (GO:0043226);; cellular component: organelle part (GO:0044422);; biological process: metab…
LOC_Os02g28220	LOC_Os02g28220	1.23132	95	0.3507	22	0.401843	32	5.63367	368	4.32006	327	7.65745	611	0.000142643	1.68871	up	--	--	Cellular Component: mitochondrion (GO:0005739);; Molecular Function: O-acyltransferase activity (GO:0008374);; Cellular Component: plastid (GO:0009536);; Biological Process: phenylpropanoid metabolic process (GO:0009698);; Molecular Function: transferase activity, transferring acyl groups other than amino-acyl groups (GO:0016747);; Biological Process: primary metabolic process (GO:0044238);; Biol…	--	--	--	--	Transferase family	Phenolic glucoside malonyltransferase 2 OS=Arabidopsis thaliana OX=3702 GN=PMAT2 PE=1 SV=1	--	--	putative quercetin 3-O-glucoside-6&apos;&apos;-O-malonyltransferase [Oryza sativa Japonica Group]	cellular component: cell (GO:0005623);; cellular component: organelle (GO:0043226);; cellular component: cell part (GO:0044464);; molecular function: catalytic activity (GO:0003824);; biological process: metabolic process (GO:0008152);; biological process: cellular process (GO:0009987);; biological process: single-organism process (GO:0044699);; biological process: response to stimulus (GO:005089…
LOC_Os02g28250	LOC_Os02g28250	0.061193	7	0	0	0	0	0.85038	76	0.41565	43	0.947817	103	0.028553	1.06457	up	--	--	Biological Process: proteolysis (GO:0006508);; Molecular Function: cysteine-type peptidase activity (GO:0008234);; Cellular Component: plastid (GO:0009536);;	--	--	--	--	--	--	S	Function unknown	transposon protein, putative, CACTA, En/Spm sub-class [Oryza sativa Japonica Group]	biological process: metabolic process (GO:0008152);; molecular function: catalytic activity (GO:0003824);; cellular component: cell (GO:0005623);; cellular component: organelle (GO:0043226);; cellular component: cell part (GO:0044464)
LOC_Os02g28260	LOC_Os02g28260	0.324178	14	0	0	0.08911	4	2.45917	91	1.11377	48	3.00145	135	0.029837	1.0967	up	--	--	Cellular Component: cytoplasmic vesicle (GO:0016023);; Molecular Function: oxidoreductase activity (GO:0016491);; Molecular Function: transition metal ion binding (GO:0046914);; Biological Process: oxidation-reduction process (GO:0055114);;	--	--	--	--	Transposase family tnp2	--	--	--	transposon protein, putative, CACTA, En/Spm sub-class [Oryza sativa Japonica Group]	molecular function: catalytic activity (GO:0003824);; molecular function: binding (GO:0005488);; biological process: metabolic process (GO:0008152);; biological process: single-organism process (GO:0044699)
LOC_Os02g33070	LOC_Os02g33070	16.2813	556	13.7464	371	19.582	678	44.3015	1285	50.4934	1700	46.7013	1655	1.41674e-06	1.14948	up	--	--	Molecular Function: enzyme inhibitor activity (GO:0004857);; Molecular Function: copper ion binding (GO:0005507);; Cellular Component: nucleolus (GO:0005730);; Cellular Component: mitochondrion (GO:0005739);; Cellular Component: mitochondrial respiratory chain complex I (GO:0005747);; Cellular Component: vacuole (GO:0005773);; Biological Process: ubiquitin-dependent protein catabolic process (GO:…	--	--	--	--	--	--	S	Function unknown	PREDICTED: uncharacterized protein At2g27730, mitochondrial isoform X1 [Oryza sativa Japonica Group]	biological process: biological regulation (GO:0065007);; molecular function: molecular function regulator (GO:0098772);; molecular function: binding (GO:0005488);; cellular component: cell (GO:0005623);; cellular component: organelle (GO:0043226);; cellular component: organelle part (GO:0044422);; cellular component: cell part (GO:0044464);; cellular component: membrane (GO:0016020);; cellular co…
LOC_Os02g33580	LOC_Os02g33580	69.971	8226	88.9903	8261	64.4141	7673	30.3747	3034	52.3482	6071	33.0967	4041	7.74729e-05	-1.07939	down	--	--	Biological Process: MAPK cascade (GO:0000165);; Biological Process: response to hypoxia (GO:0001666);; Cellular Component: mitochondrion (GO:0005739);; Biological Process: protein targeting to membrane (GO:0006612);; Biological Process: unsaturated fatty acid biosynthetic process (GO:0006636);; Biological Process: phosphatidylglycerol biosynthetic process (GO:0006655);; Biological Process: lipid …	K09480|0|osa:4329584|K09480 digalactosyldiacylglycerol synthase [EC:2.4.1.241] | (RefSeq) digalactosyldiacylglycerol synthase 1, chloroplastic	Glycerolipid metabolism (ko00561)	--	--	Glycosyl transferases group 1;; Glycosyl transferases group 1	Digalactosyldiacylglycerol synthase 1, chloroplastic OS=Lotus japonicus OX=34305 GN=DGD1 PE=2 SV=1	S	Function unknown	PREDICTED: digalactosyldiacylglycerol synthase 1, chloroplastic [Oryza sativa Japonica Group]	biological process: metabolic process (GO:0008152);; biological process: cellular process (GO:0009987);; biological process: signaling (GO:0023052);; biological process: single-organism process (GO:0044699);; biological process: response to stimulus (GO:0050896);; biological process: biological regulation (GO:0065007);; cellular component: cell (GO:0005623);; cellular component: organelle (GO:004…
LOC_Os02g35100	LOC_Os02g35100	19.7514	2039	24.9397	2033	12.8851	1348	7.34438	644	8.85608	903	9.48193	1016	0.000154969	-1.2032	down	--	--	--	--	--	[B]	Chromatin structure and dynamics	ATP-utilising chromatin assembly and remodelling N-terminal;; Williams-Beuren syndrome DDT (WSD), D-TOX E motif;; DDT domain;; WSTF, HB1, Itc1p, MBD9 motif 1	Homeobox-DDT domain protein RLT1 OS=Arabidopsis thaliana OX=3702 GN=RLT1 PE=1 SV=1	S	Function unknown	PREDICTED: DDT domain-containing protein DDB_G0282237 isoform X1 [Oryza sativa Japonica Group]	--
LOC_Os02g40510	LOC_Os02g40510	7.33499	812	5.22914	457	3.87957	436	1.76395	166	2.09353	229	2.07852	239	3.26749e-05	-1.41913	down	[TK]	Signal transduction mechanisms;; Transcription	Molecular Function: phosphorelay response regulator activity (GO:0000156);; Biological Process: phosphorelay signal transduction system (GO:0000160);; Molecular Function: DNA binding (GO:0003677);; Molecular Function: transcription factor activity, sequence-specific DNA binding (GO:0003700);; Molecular Function: protein binding (GO:0005515);; Cellular Component: nucleus (GO:0005634);; Cellular Co…	K12127|0|osa:4330000|K12127 pseudo-response regulator 1 | (RefSeq) OJ1014_H03.23, OJ1212_C01.9, OsJ_07546, OsPRR1, PRR1; two-component response regulator-like PRR1	Circadian rhythm - plant (ko04712)	[K]	Transcription	CCT motif;; Response regulator receiver domain	Two-component response regulator-like PRR1 OS=Oryza sativa subsp. japonica OX=39947 GN=PRR1 PE=2 SV=2	K	Transcription	pseudo-response regulator 1 [Oryza sativa Japonica Group]	biological process: cellular process (GO:0009987);; biological process: signaling (GO:0023052);; biological process: single-organism process (GO:0044699);; biological process: response to stimulus (GO:0050896);; biological process: biological regulation (GO:0065007);; molecular function: signal transducer activity (GO:0004871);; molecular function: binding (GO:0005488);; molecular function: nucle…
LOC_Os02g45320	LOC_Os02g45320	16.4052	1280	15.3572	946	15.3196	1211	9.36073	621	7.89231	608	8.59177	696	1.41674e-06	-1.03901	down	--	--	Molecular Function: protein binding (GO:0005515);; Cellular Component: nucleus (GO:0005634);; Biological Process: response to wounding (GO:0009611);; Biological Process: response to sucrose (GO:0009744);; Biological Process: response to fructose (GO:0009750);; Molecular Function: carbohydrate binding (GO:0030246);;	--	--	--	--	Phloem protein 2	F-box protein PP2-A13 OS=Arabidopsis thaliana OX=3702 GN=PP2A13 PE=1 SV=1	S	Function unknown	PREDICTED: F-box protein PP2-A13 isoform X1 [Oryza sativa Japonica Group]	molecular function: binding (GO:0005488);; cellular component: cell (GO:0005623);; cellular component: organelle (GO:0043226);; cellular component: cell part (GO:0044464);; biological process: response to stimulus (GO:0050896)
LOC_Os02g45520	LOC_Os02g45520	120.114	14997	129.593	12782	76.5453	9694	37.7132	4007	33.0555	4074	45.9672	5971	5.98101e-07	-1.47803	down	--	--	Cellular Component: plant-type vacuole (GO:0000325);; Cellular Component: vacuolar membrane (GO:0005774);; Cellular Component: Golgi apparatus (GO:0005794);; Biological Process: calcium ion transport (GO:0006816);; Biological Process: phosphate ion transport (GO:0006817);; Biological Process: Golgi organization (GO:0007030);; Biological Process: response to salt stress (GO:0009651);; Cellular Com…	--	--	[R]	General function prediction only	Major Facilitator Superfamily;; SPX domain;; Sugar (and other) transporter	SPX domain-containing membrane protein Os02g45520 OS=Oryza sativa subsp. japonica OX=39947 GN=Os02g0678200 PE=2 SV=1	T	Signal transduction mechanisms	PREDICTED: SPX domain-containing membrane protein Os02g45520 isoform X2 [Oryza sativa Japonica Group]	cellular component: cell (GO:0005623);; cellular component: organelle (GO:0043226);; cellular component: cell part (GO:0044464);; cellular component: membrane (GO:0016020);; cellular component: organelle part (GO:0044422);; biological process: localization (GO:0051179);; biological process: cellular process (GO:0009987);; biological process: cellular component organization or biogenesis (GO:00718…
LOC_Os02g46473	LOC_Os02g46473	3.11047	76	1.68304	33	2.70008	67	11.5594	240	6.50836	157	15.1198	383	0.00487382	1.28807	up	--	--	Cellular Component: endoplasmic reticulum (GO:0005783);; Cellular Component: plastid (GO:0009536);; Cellular Component: cytoplasmic vesicle (GO:0016023);;	--	--	--	--	--	--	S	Function unknown	Os02g0690000, partial [Oryza sativa Japonica Group]	cellular component: cell (GO:0005623);; cellular component: organelle (GO:0043226);; cellular component: cell part (GO:0044464)
LOC_Os02g46660	LOC_Os02g46660	74.9305	4128	104.5	4546	74.9871	4186	29.662	1389	53.9709	2933	41.0208	2347	8.3472e-05	-1.12821	down	[S]	Function unknown	Cellular Component: endoplasmic reticulum (GO:0005783);; Cellular Component: membrane (GO:0016020);; Cellular Component: cytoplasmic vesicle (GO:0016023);;	--	--	[S]	Function unknown	SNARE associated Golgi protein	Uncharacterized membrane protein At4g09580 OS=Arabidopsis thaliana OX=3702 GN=At4g09580 PE=1 SV=1	S	Function unknown	PREDICTED: uncharacterized membrane protein At4g09580 [Oryza sativa Japonica Group]	cellular component: cell (GO:0005623);; cellular component: organelle (GO:0043226);; cellular component: cell part (GO:0044464);; cellular component: membrane (GO:0016020)
LOC_Os02g46680	LOC_Os02g46680	0.421435	78	0.227501	33	0.4505	84	1.4379	224	8.4283	1523	1.30161	248	0.00248208	1.46366	up	[V]	Defense mechanisms	Biological Process: polysaccharide biosynthetic process (GO:0000271);; Biological Process: response to superoxide (GO:0000303);; Molecular Function: calmodulin binding (GO:0005516);; Molecular Function: ATP binding (GO:0005524);; Cellular Component: nucleus (GO:0005634);; Cellular Component: mitochondrion (GO:0005739);; Cellular Component: plasma membrane (GO:0005886);; Biological Process: obsole…	K05658|0|osa:4330390|K05658 ATP-binding cassette, subfamily B (MDR/TAP), member 1 [EC:3.6.3.44] | (RefSeq) OJ1148_D05.31-1, OJ1148_D05.31-2, mdr11; ABC transporter B family member 2	ABC transporters (ko02010)	[Q]	Secondary metabolites biosynthesis, transport and catabolism	ABC transporter transmembrane region;; ABC transporter;; RecF/RecN/SMC N terminal domain;; P-loop containing region of AAA domain;; Predicted ATPase of the ABC class	ABC transporter B family member 2 OS=Arabidopsis thaliana OX=3702 GN=ABCB2 PE=1 SV=3	V	Defense mechanisms	PREDICTED: ABC transporter B family member 2 [Oryza sativa Japonica Group]	biological process: metabolic process (GO:0008152);; biological process: single-organism process (GO:0044699);; biological process: response to stimulus (GO:0050896);; molecular function: binding (GO:0005488);; cellular component: cell (GO:0005623);; cellular component: organelle (GO:0043226);; cellular component: cell part (GO:0044464);; cellular component: membrane (GO:0016020);; biological pro…
LOC_Os02g49790	LOC_Os02g49790	4.74833	352	2.79934	164	3.1467	237	1.524	96	1.65765	122	1.71379	132	0.00412146	-1.11761	down	--	--	Biological Process: maltose metabolic process (GO:0000023);; Molecular Function: anion channel activity (GO:0005253);; Biological Process: purine nucleobase transport (GO:0006863);; Cellular Component: plant-type vacuole membrane (GO:0009705);; Molecular Function: malate transmembrane transporter activity (GO:0015140);; Biological Process: malate transport (GO:0015743);; Cellular Component: membr…	--	--	[R]	General function prediction only	Aluminium activated malate transporter;; Fusaric acid resistance protein-like;; Fusaric acid resistance protein family	Aluminum-activated malate transporter 9 OS=Arabidopsis thaliana OX=3702 GN=ALMT9 PE=2 SV=1	S	Function unknown	PREDICTED: aluminum-activated malate transporter 9-like [Oryza sativa Japonica Group]	biological process: metabolic process (GO:0008152);; biological process: cellular process (GO:0009987);; biological process: single-organism process (GO:0044699);; biological process: localization (GO:0051179);; molecular function: transporter activity (GO:0005215);; cellular component: cell (GO:0005623);; cellular component: membrane (GO:0016020);; cellular component: organelle (GO:0043226);; ce…
LOC_Os02g49880	LOC_Os02g49880	2.755	337	5.59243	539	6.47576	801	12.4842	1294	13.6289	1641	15.744	1995	0.00369402	1.06142	up	--	--	Molecular Function: DNA binding (GO:0003677);; Molecular Function: transcription factor activity, sequence-specific DNA binding (GO:0003700);; Cellular Component: intracellular (GO:0005622);; Cellular Component: mitochondrion (GO:0005739);; Biological Process: DNA repair (GO:0006281);; Molecular Function: zinc ion binding (GO:0008270);; Biological Process: response to temperature stimulus (GO:000…	--	--	[K]	Transcription	CCT motif;; B-box zinc finger	Zinc finger protein CONSTANS-LIKE 16 OS=Arabidopsis thaliana OX=3702 GN=COL16 PE=1 SV=2	K	Transcription	PREDICTED: zinc finger protein CONSTANS-LIKE 16 [Oryza sativa Japonica Group]	molecular function: binding (GO:0005488);; biological process: biological regulation (GO:0065007);; molecular function: nucleic acid binding transcription factor activity (GO:0001071);; cellular component: cell (GO:0005623);; cellular component: cell part (GO:0044464);; cellular component: organelle (GO:0043226);; biological process: metabolic process (GO:0008152);; biological process: cellular p…
LOC_Os02g52730	LOC_Os02g52730	5.40612	505	4.65233	343	4.97369	471	1.39465	111	1.26278	117	3.34965	325	0.023102	-1.08184	down	[C]	Energy production and conversion	Cellular Component: mitochondrion (GO:0005739);; Cellular Component: cytosol (GO:0005829);; Biological Process: DNA metabolic process (GO:0006259);; Cellular Component: chloroplast stroma (GO:0009570);; Biological Process: response to abiotic stimulus (GO:0009628);; Biological Process: response to nitrate (GO:0010167);; Biological Process: gene expression (GO:0010467);; Biological Process: nitrat…	K00366|0|osa:4330835|K00366 ferredoxin-nitrite reductase [EC:1.7.7.1] | (RefSeq) ferredoxin--nitrite reductase, chloroplastic-like	Nitrogen metabolism (ko00910)	[P]	Inorganic ion transport and metabolism	Nitrite and sulphite reductase 4Fe-4S domain;; Nitrite/Sulfite reductase ferredoxin-like half domain	Ferredoxin--nitrite reductase, chloroplastic OS=Oryza sativa subsp. japonica OX=39947 GN=Os01g0357100 PE=2 SV=1	C	Energy production and conversion	hypothetical protein OsI_09059 [Oryza sativa Indica Group]	cellular component: cell (GO:0005623);; cellular component: organelle (GO:0043226);; cellular component: cell part (GO:0044464);; biological process: metabolic process (GO:0008152);; biological process: cellular process (GO:0009987);; cellular component: organelle part (GO:0044422);; biological process: response to stimulus (GO:0050896);; biological process: localization (GO:0051179);; cellular c…
LOC_Os02g57790	LOC_Os02g57790	20.3843	847	17.3327	569	12.5815	530	3.62546	128	6.70263	275	7.18767	310	0.000186062	-1.39568	down	--	--	Biological Process: developmental process involved in reproduction (GO:0003006);; Molecular Function: binding (GO:0005488);; Biological Process: response to stress (GO:0006950);; Biological Process: signal transduction (GO:0007165);; Biological Process: multicellular organism development (GO:0007275);; Biological Process: response to temperature stimulus (GO:0009266);; Biological Process: respons…	--	--	[R]	General function prediction only	C2H2-type zinc finger;; C2H2-type zinc finger	Zinc finger protein ZAT5 OS=Arabidopsis thaliana OX=3702 GN=ZAT5 PE=2 SV=1	S	Function unknown	PREDICTED: zinc finger protein ZAT5-like [Oryza sativa Japonica Group]	biological process: reproduction (GO:0000003);; biological process: reproductive process (GO:0022414);; biological process: developmental process (GO:0032502);; molecular function: binding (GO:0005488);; biological process: response to stimulus (GO:0050896);; biological process: cellular process (GO:0009987);; biological process: biological regulation (GO:0065007);; biological process: multicellu…
LOC_Os03g01120	LOC_Os03g01120	0.01953	3	0	0	0.07806	12	0.429574	54	3.80917	553	0.577004	89	0.012132	1.19006	up	[P]	Inorganic ion transport and metabolism	Molecular Function: protein binding (GO:0005515);; Molecular Function: ATP binding (GO:0005524);; Cellular Component: nucleus (GO:0005634);; Cellular Component: vacuole (GO:0005773);; Cellular Component: plasma membrane (GO:0005886);; Biological Process: obsolete ATP catabolic process (GO:0006200);; Biological Process: ATP biosynthetic process (GO:0006754);; Biological Process: cation transport (…	K01535|0|osa:4331281|K01535 H+-transporting ATPase [EC:3.6.3.6] | (RefSeq) a8; plasma membrane ATPase 1	Oxidative phosphorylation (ko00190)	[P]	Inorganic ion transport and metabolism	E1-E2 ATPase;; haloacid dehalogenase-like hydrolase;; Cation transporter/ATPase, N-terminus;; haloacid dehalogenase-like hydrolase	Plasma membrane ATPase 1 OS=Solanum lycopersicum OX=4081 GN=LHA1 PE=2 SV=1	P	Inorganic ion transport and metabolism	PREDICTED: plasma membrane ATPase 1 isoform X1 [Oryza sativa Japonica Group]	molecular function: binding (GO:0005488);; cellular component: cell (GO:0005623);; cellular component: organelle (GO:0043226);; cellular component: cell part (GO:0044464);; cellular component: membrane (GO:0016020);; biological process: metabolic process (GO:0008152);; biological process: cellular process (GO:0009987);; biological process: single-organism process (GO:0044699);; biological process…
LOC_Os03g01930	LOC_Os03g01930	49.0078	4718	40.9651	3114	41.8591	4083	19.4057	1587	19.2827	1832	23.5681	2356	9.49617e-07	-1.20955	down	--	--	Biological Process: developmental process involved in reproduction (GO:0003006);; Molecular Function: protein binding (GO:0005515);; Cellular Component: cytosol (GO:0005829);; Cellular Component: plasma membrane (GO:0005886);; Biological Process: cellular protein modification process (GO:0006464);; Biological Process: anatomical structure morphogenesis (GO:0009653);; Biological Process: post-embr…	--	--	--	--	Weak chloroplast movement under blue light	Protein WEAK CHLOROPLAST MOVEMENT UNDER BLUE LIGHT 1 OS=Arabidopsis thaliana OX=3702 GN=WEB1 PE=1 SV=1	S	Function unknown	PREDICTED: protein WEAK CHLOROPLAST MOVEMENT UNDER BLUE LIGHT 1 [Oryza sativa Japonica Group]	biological process: reproduction (GO:0000003);; biological process: reproductive process (GO:0022414);; biological process: developmental process (GO:0032502);; molecular function: binding (GO:0005488);; cellular component: cell (GO:0005623);; cellular component: cell part (GO:0044464);; cellular component: membrane (GO:0016020);; biological process: metabolic process (GO:0008152);; biological pr…
LOC_Os03g04100	LOC_Os03g04100	3.09851	261	8.70146	585	9.99859	858	16.01	1160	29.3546	2460	21.1337	1874	0.0238446	1.03185	up	--	--	--	--	--	--	--	--	--	S	Function unknown	PREDICTED: uncharacterized protein LOC4331522 [Oryza sativa Japonica Group]	--
LOC_Os03g05890	LOC_Os03g05890	0.80362	15	1.69247	25	0.451116	9	4.90161	75	4.74701	85	4.39627	83	0.0133582	1.22213	up	--	--	Cellular Component: plastid (GO:0009536);;	--	--	--	--	--	--	--	--	hypothetical protein LOC_Os03g05890 [Oryza sativa Japonica Group]	cellular component: cell (GO:0005623);; cellular component: organelle (GO:0043226);; cellular component: cell part (GO:0044464)
LOC_Os03g05910	LOC_Os03g05910	2.29117	150	1.47193	77	2.2302	147	8.79039	485	4.6811	299	7.20381	485	0.00365908	1.17844	up	[HC]	Coenzyme transport and metabolism;; Energy production and conversion	Molecular Function: monooxygenase activity (GO:0004497);; Biological Process: response to stress (GO:0006950);; Cellular Component: chloroplast (GO:0009507);; Biological Process: response to abiotic stimulus (GO:0009628);; Biological Process: cellular metabolic process (GO:0044237);; Biological Process: single-organism metabolic process (GO:0044710);; Biological Process: oxidation-reduction proce…	--	--	[CR]	Energy production and conversion;; General function prediction only	FAD binding domain;; Lycopene cyclase protein;; FAD binding domain;; Flavin containing amine oxidoreductase	Monooxygenase 2 OS=Arabidopsis thaliana OX=3702 GN=MO2 PE=2 SV=1	CH	Energy production and conversion;; Coenzyme transport and metabolism	PREDICTED: FAD-dependent urate hydroxylase [Oryza sativa Japonica Group]	biological process: metabolic process (GO:0008152);; biological process: single-organism process (GO:0044699);; molecular function: catalytic activity (GO:0003824);; biological process: response to stimulus (GO:0050896);; cellular component: cell (GO:0005623);; cellular component: organelle (GO:0043226);; cellular component: cell part (GO:0044464);; biological process: cellular process (GO:000998…
LOC_Os03g06510	LOC_Os03g06510	0.050537	18	0.112066	32	0.050233	18	0.192523	58	2.031	704	0.312327	114	0.0113539	1.26999	up	--	--	Molecular Function: binding (GO:0005488);; Biological Process: DNA metabolic process (GO:0006259);; Biological Process: regulation of transcription, DNA-templated (GO:0006355);; Biological Process: flower development (GO:0009908);; Biological Process: gene silencing (GO:0016458);; Biological Process: histone modification (GO:0016570);; Biological Process: cell cycle process (GO:0022402);; Biologi…	--	--	--	--	KIP1-like protein	Protein NETWORKED 1D OS=Arabidopsis thaliana OX=3702 GN=NET1D PE=3 SV=1	S	Function unknown	Viral A-type inclusion protein repeat containing protein, expressed [Oryza sativa Japonica Group]	molecular function: binding (GO:0005488);; biological process: metabolic process (GO:0008152);; biological process: cellular process (GO:0009987);; biological process: biological regulation (GO:0065007);; biological process: reproduction (GO:0000003);; biological process: reproductive process (GO:0022414);; biological process: multicellular organismal process (GO:0032501);; biological process: de…
LOC_Os03g07890	LOC_Os03g07890	12.5469	834	16.4416	862	11.5553	778	5.67638	321	6.53965	429	7.19869	497	2.16556e-06	-1.17666	down	--	--	Molecular Function: adenine nucleotide transmembrane transporter activity (GO:0000295);; Molecular Function: purine ribonucleotide transmembrane transporter activity (GO:0005346);; Cellular Component: nucleus (GO:0005634);; Cellular Component: mitochondrial inner membrane (GO:0005743);; Biological Process: generation of precursor metabolites and energy (GO:0006091);; Biological Process: cation tr…	K15121|0|osa:4331797|K15121 solute carrier family 25, member 44 | (RefSeq) solute carrier family 25 member 44	--	[C]	Energy production and conversion	Mitochondrial carrier protein	Probable S-adenosylmethionine carrier 2, chloroplastic OS=Arabidopsis thaliana OX=3702 GN=SAMC2 PE=2 SV=1	S	Function unknown	mitochondrial carrier, putative, expressed [Oryza sativa Japonica Group]	biological process: single-organism process (GO:0044699);; biological process: localization (GO:0051179);; molecular function: transporter activity (GO:0005215);; cellular component: cell (GO:0005623);; cellular component: organelle (GO:0043226);; cellular component: cell part (GO:0044464);; cellular component: membrane (GO:0016020);; cellular component: organelle part (GO:0044422);; biological p…
LOC_Os03g10050	LOC_Os03g10050	41.0607	2399	31.7017	1463	19.221	1138	15.0081	745	9.78048	564	12.778	776	0.00137427	-1.2307	down	[E]	Amino acid transport and metabolism	Biological Process: sulfate assimilation (GO:0000103);; Cellular Component: nucleus (GO:0005634);; Cellular Component: mitochondrion (GO:0005739);; Cellular Component: cytosol (GO:0005829);; Biological Process: cysteine biosynthetic process from serine (GO:0006535);; Biological Process: protein targeting to membrane (GO:0006612);; Molecular Function: zinc ion binding (GO:0008270);; Molecular Func…	K00640|1.53407e-163|osa:4331941|K00640 serine O-acetyltransferase [EC:2.3.1.30] | (RefSeq) SAT4; probable serine acetyltransferase 4	Cysteine and methionine metabolism (ko00270);; Sulfur metabolism (ko00920);; Carbon metabolism (ko01200);; Biosynthesis of amino acids (ko01230)	[E]	Amino acid transport and metabolism	Serine acetyltransferase, N-terminal;; Bacterial transferase hexapeptide (six repeats)	Probable serine acetyltransferase 4 OS=Oryza sativa subsp. japonica OX=39947 GN=SAT4 PE=2 SV=1	E	Amino acid transport and metabolism	PREDICTED: probable serine acetyltransferase 4 [Oryza sativa Japonica Group]	biological process: metabolic process (GO:0008152);; biological process: cellular process (GO:0009987);; cellular component: cell (GO:0005623);; cellular component: organelle (GO:0043226);; cellular component: cell part (GO:0044464);; biological process: single-organism process (GO:0044699);; biological process: localization (GO:0051179);; molecular function: binding (GO:0005488);; molecular func…
LOC_Os03g11210	LOC_Os03g11210	34.0298	1552	20.2371	729	19.6006	906	9.58635	372	15.0289	677	7.41894	352	0.00268982	-1.18229	down	--	--	--	--	--	--	--	Protein of unknown function, DUF538	Uncharacterized protein At5g01610 OS=Arabidopsis thaliana OX=3702 GN=At5g01610 PE=1 SV=1	S	Function unknown	PREDICTED: uncharacterized protein At5g01610 [Oryza sativa Japonica Group]	--
LOC_Os03g11840	LOC_Os03g11840	4.30671	160	3.23344	95	3.70401	139	2.09329	66	1.46623	54	1.37199	53	0.00326917	-1.15359	down	--	--	--	--	--	--	--	--	--	--	--	PREDICTED: uncharacterized protein LOC4332076 [Oryza sativa Japonica Group]	--
LOC_Os03g14910	LOC_Os03g14910	9.61212	534	7.53433	330	7.55625	425	3.06157	145	1.83574	101	3.99525	231	0.00109209	-1.3087	down	--	--	Biological Process: amino acid transmembrane transport (GO:0003333);; Cellular Component: mitochondrion (GO:0005739);; Cellular Component: membrane (GO:0016020);;	--	--	--	--	Tryptophan/tyrosine permease family	--	--	--	Os03g0254200, partial [Oryza sativa Japonica Group]	biological process: single-organism process (GO:0044699);; biological process: localization (GO:0051179);; cellular component: cell (GO:0005623);; cellular component: organelle (GO:0043226);; cellular component: cell part (GO:0044464);; cellular component: membrane (GO:0016020)
LOC_Os03g14915	LOC_Os03g14915	18.905	908	14.5173	551	13.9226	678	5.34654	219	2.52892	120	8.74842	437	0.0124849	-1.18139	down	--	--	Biological Process: amino acid transmembrane transport (GO:0003333);; Cellular Component: mitochondrion (GO:0005739);; Cellular Component: membrane (GO:0016020);;	--	--	--	--	Tryptophan/tyrosine permease family	--	E	Amino acid transport and metabolism	PREDICTED: tyrosine-specific transport protein 2 isoform X2 [Oryza sativa Japonica Group]	biological process: single-organism process (GO:0044699);; biological process: localization (GO:0051179);; cellular component: cell (GO:0005623);; cellular component: organelle (GO:0043226);; cellular component: cell part (GO:0044464);; cellular component: membrane (GO:0016020)
LOC_Os03g16170	LOC_Os03g16170	47.9306	3500	60.9074	3512	34.5862	2555	29.2521	1808	17.0618	1227	25.8515	1959	0.00487382	-1.02443	down	--	--	Molecular Function: protein serine/threonine phosphatase activity (GO:0004722);; Molecular Function: protein binding (GO:0005515);; Cellular Component: nucleus (GO:0005634);; Cellular Component: Golgi apparatus (GO:0005794);; Cellular Component: cytosol (GO:0005829);; Cellular Component: plasma membrane (GO:0005886);; Biological Process: negative regulation of protein kinase activity (GO:0006469)…	K14497|0|osa:4332374|K14497 protein phosphatase 2C [EC:3.1.3.16] | (RefSeq) OsJ_009875, OsPP2C30; probable protein phosphatase 2C 30	Plant hormone signal transduction (ko04075)	[T]	Signal transduction mechanisms	Protein phosphatase 2C	Probable protein phosphatase 2C 30 OS=Oryza sativa subsp. japonica OX=39947 GN=Os03g0268600 PE=2 SV=1	T	Signal transduction mechanisms	PREDICTED: probable protein phosphatase 2C 30 [Oryza sativa Japonica Group]	biological process: metabolic process (GO:0008152);; biological process: cellular process (GO:0009987);; molecular function: catalytic activity (GO:0003824);; molecular function: binding (GO:0005488);; cellular component: cell (GO:0005623);; cellular component: organelle (GO:0043226);; cellular component: cell part (GO:0044464);; cellular component: membrane (GO:0016020);; biological process: bio…
LOC_Os03g17100	LOC_Os03g17100	37.1291	1294	24.9917	688	22.647	800	12.251	363	6.70573	231	18.1335	657	0.0328503	-1.02255	down	--	--	Cellular Component: nucleosome (GO:0000786);; Molecular Function: DNA binding (GO:0003677);; Cellular Component: nucleolus (GO:0005730);; Biological Process: nucleosome assembly (GO:0006334);; Molecular Function: protein heterodimerization activity (GO:0046982);;	K11251|2.09129e-49|gmx:100783903|K11251 histone H2A | (RefSeq) histone H2A-like	--	[B]	Chromatin structure and dynamics	C-terminus of histone H2A;; Core histone H2A/H2B/H3/H4;; Histone-like transcription factor (CBF/NF-Y) and archaeal histone	Probable histone H2A.5 OS=Oryza sativa subsp. japonica OX=39947 GN=Os01g0502700 PE=2 SV=1	B	Chromatin structure and dynamics	histone H2A-like [Ananas comosus]	cellular component: cell (GO:0005623);; cellular component: macromolecular complex (GO:0032991);; cellular component: organelle (GO:0043226);; cellular component: organelle part (GO:0044422);; cellular component: cell part (GO:0044464);; molecular function: binding (GO:0005488);; biological process: cellular process (GO:0009987);; biological process: cellular component organization or biogenesis …
LOC_Os03g18070	LOC_Os03g18070	163.594	12055	137.258	7987	221.933	16571	89.2348	5587	86.2886	6273	76.4609	5851	3.7389e-06	-1.18196	down	[I]	Lipid transport and metabolism	Cellular Component: mitochondrion (GO:0005739);; Cellular Component: endoplasmic reticulum (GO:0005783);; Cellular Component: endoplasmic reticulum membrane (GO:0005789);; Biological Process: unsaturated fatty acid biosynthetic process (GO:0006636);; Biological Process: response to cold (GO:0009409);; Cellular Component: chloroplast envelope (GO:0009941);; Cellular Component: membrane (GO:0016020…	K10257|0|osa:4332500|K10257 acyl-lipid omega-3 desaturase [EC:1.14.19.25 1.14.19.35 1.14.19.36] | (RefSeq) OsFAD7; omega-3 fatty acid desaturase, endoplasmic reticulum	--	--	--	Domain of unknown function (DUF3474);; Fatty acid desaturase	sn-2 acyl-lipid omega-3 desaturase (ferredoxin), chloroplastic OS=Helianthus annuus OX=4232 GN=FAD7 PE=1 SV=1	I	Lipid transport and metabolism	PREDICTED: omega-3 fatty acid desaturase, endoplasmic reticulum [Oryza sativa Japonica Group]	cellular component: cell (GO:0005623);; cellular component: organelle (GO:0043226);; cellular component: cell part (GO:0044464);; cellular component: membrane (GO:0016020);; cellular component: organelle part (GO:0044422);; cellular component: membrane part (GO:0044425);; biological process: metabolic process (GO:0008152);; biological process: cellular process (GO:0009987);; biological process: s…
LOC_Os03g18170	LOC_Os03g18170	8.09211	525	2.53951	130	2.42413	160	1.29179	72	0.871197	56	0.839839	57	0.0030615	-1.41101	down	[T]	Signal transduction mechanisms	Biological Process: cell plate assembly (GO:0000919);; Molecular Function: protein serine/threonine kinase activity (GO:0004674);; Molecular Function: protein binding (GO:0005515);; Molecular Function: ATP binding (GO:0005524);; Cellular Component: nucleus (GO:0005634);; Biological Process: DNA replication (GO:0006260);; Biological Process: protein phosphorylation (GO:0006468);; Biological Proces…	--	--	[T]	Signal transduction mechanisms	Protein kinase domain;; Protein tyrosine kinase	Mitogen-activated protein kinase kinase kinase 18 OS=Arabidopsis thaliana OX=3702 GN=MAPKKK18 PE=1 SV=1	T	Signal transduction mechanisms	Protein kinase domain containing protein, expressed [Oryza sativa Japonica Group]	biological process: cellular process (GO:0009987);; biological process: single-organism process (GO:0044699);; biological process: cellular component organization or biogenesis (GO:0071840);; biological process: metabolic process (GO:0008152);; molecular function: catalytic activity (GO:0003824);; molecular function: binding (GO:0005488);; cellular component: cell (GO:0005623);; cellular componen…
LOC_Os03g19250	LOC_Os03g19250	14.6016	1274	14.151	975	18.1651	1606	62.8923	4661	41.1191	3539	42.9128	3887	3.03511e-06	1.24743	up	[IQ]	Lipid transport and metabolism;; Secondary metabolites biosynthesis, transport and catabolism	Molecular Function: acetate-CoA ligase activity (GO:0003987);; Cellular Component: mitochondrion (GO:0005739);; Cellular Component: peroxisome (GO:0005777);; Biological Process: acetate metabolic process (GO:0006083);; Biological Process: glyoxylate cycle (GO:0006097);; Biological Process: multicellular organism development (GO:0007275);; Cellular Component: chloroplast (GO:0009507);; Biological …	--	--	[I]	Lipid transport and metabolism	AMP-binding enzyme;; AMP-binding enzyme C-terminal domain	Acetate/butyrate--CoA ligase AAE7, peroxisomal OS=Arabidopsis thaliana OX=3702 GN=AAE7 PE=1 SV=1	IQ	Lipid transport and metabolism;; Secondary metabolites biosynthesis, transport and catabolism	PREDICTED: acetate/butyrate--CoA ligase AAE7, peroxisomal [Oryza sativa Japonica Group]	molecular function: catalytic activity (GO:0003824);; cellular component: cell (GO:0005623);; cellular component: organelle (GO:0043226);; cellular component: cell part (GO:0044464);; biological process: metabolic process (GO:0008152);; biological process: cellular process (GO:0009987);; biological process: single-organism process (GO:0044699);; biological process: multicellular organismal proces…
LOC_Os03g19700	LOC_Os03g19700	5.96532	411	3.6855	201	6.01274	420	1.94484	114	2.06806	141	2.78971	200	0.0030281	-1.1573	down	--	--	Biological Process: cellular process (GO:0009987);; Cellular Component: intracellular membrane-bounded organelle (GO:0043231);; Cellular Component: intracellular organelle part (GO:0044446);;	--	--	--	--	Plant protein of unknown function	UPF0481 protein At3g47200 OS=Arabidopsis thaliana OX=3702 GN=At3g47200 PE=2 SV=1	S	Function unknown	PREDICTED: UPF0481 protein At3g47200 [Oryza sativa Japonica Group]	biological process: cellular process (GO:0009987);; cellular component: cell (GO:0005623);; cellular component: organelle (GO:0043226);; cellular component: cell part (GO:0044464);; cellular component: organelle part (GO:0044422)
LOC_Os03g21710	LOC_Os03g21710	0.132372	9	0.194083	10	0.184424	12	0.928344	51	1.2614	80	1.14129	76	8.50802e-05	1.6412	up	--	--	Biological Process: MAPK cascade (GO:0000165);; Molecular Function: transcription factor activity, sequence-specific DNA binding (GO:0003700);; Molecular Function: protein binding (GO:0005515);; Cellular Component: nucleolus (GO:0005730);; Cellular Component: vacuolar membrane (GO:0005774);; Biological Process: regulation of transcription, DNA-templated (GO:0006355);; Biological Process: protein …	--	--	--	--	WRKY DNA -binding domain	Probable WRKY transcription factor 70 OS=Arabidopsis thaliana OX=3702 GN=WRKY70 PE=2 SV=1	S	Function unknown	PREDICTED: probable WRKY transcription factor 53 [Oryza sativa Japonica Group]	biological process: metabolic process (GO:0008152);; biological process: cellular process (GO:0009987);; biological process: signaling (GO:0023052);; biological process: single-organism process (GO:0044699);; biological process: response to stimulus (GO:0050896);; biological process: biological regulation (GO:0065007);; molecular function: nucleic acid binding transcription factor activity (GO:00…
LOC_Os03g25490	LOC_Os03g25490	16.0758	1185	3.66521	214	14.9345	1116	67.0026	4194	27.5842	2005	54.0611	4136	0.0337819	1.10425	up	[QV]	Secondary metabolites biosynthesis, transport and catabolism;; Defense mechanisms	Molecular Function: monooxygenase activity (GO:0004497);; Molecular Function: binding (GO:0005488);; Molecular Function: iron ion binding (GO:0005506);; Cellular Component: mitochondrion (GO:0005739);; Molecular Function: steroid hydroxylase activity (GO:0008395);; Molecular Function: electron carrier activity (GO:0009055);; Biological Process: response to light stimulus (GO:0009416);; Cellular C…	K20660|0|obr:102701987|K20660 cytochrome P450 family 709 | (RefSeq) cytochrome P450 709B2-like	--	[QI]	Secondary metabolites biosynthesis, transport and catabolism;; Lipid transport and metabolism	Cytochrome P450	Cytochrome P450 709B2 OS=Arabidopsis thaliana OX=3702 GN=CYP709B2 PE=2 SV=1	Q	Secondary metabolites biosynthesis, transport and catabolism	Cytochrome P450 family protein, expressed [Oryza sativa Japonica Group]	biological process: metabolic process (GO:0008152);; biological process: single-organism process (GO:0044699);; molecular function: catalytic activity (GO:0003824);; molecular function: binding (GO:0005488);; cellular component: cell (GO:0005623);; cellular component: organelle (GO:0043226);; cellular component: cell part (GO:0044464);; molecular function: electron carrier activity (GO:0009055);;…
LOC_Os03g41330	LOC_Os03g41330	9.40729	468	16.538	649	16.8069	846	3.80468	161	6.15838	302	8.13459	420	0.0046487	-1.14108	down	--	--	Biological Process: response to hypoxia (GO:0001666);; Biological Process: regulation of transcription, DNA-templated (GO:0006355);; Biological Process: anatomical structure morphogenesis (GO:0009653);; Biological Process: gibberellin biosynthetic process (GO:0009686);; Biological Process: gibberellic acid mediated signaling pathway (GO:0009740);; Biological Process: systemic acquired resistance,…	--	--	--	--	Lateral organ boundaries (LOB) domain	LOB domain-containing protein 37 OS=Arabidopsis thaliana OX=3702 GN=LBD37 PE=2 SV=1	S	Function unknown	PREDICTED: LOB domain-containing protein 38 [Oryza sativa Japonica Group]	biological process: response to stimulus (GO:0050896);; biological process: biological regulation (GO:0065007);; biological process: developmental process (GO:0032502);; biological process: metabolic process (GO:0008152);; biological process: cellular process (GO:0009987);; biological process: single-organism process (GO:0044699);; biological process: signaling (GO:0023052);; cellular component: …
LOC_Os03g42020	LOC_Os03g42020	1.1264	168	1.60927	189	1.16559	176	3.73153	471	4.0219	589	4.75731	733	1.3104e-06	1.29083	up	[P]	Inorganic ion transport and metabolism	Biological Process: respiratory burst involved in defense response (GO:0002679);; Molecular Function: damaged DNA binding (GO:0003684);; Molecular Function: DNA-directed DNA polymerase activity (GO:0003887);; Molecular Function: carbonate dehydratase activity (GO:0004089);; Molecular Function: calcium-transporting ATPase activity (GO:0005388);; Molecular Function: calmodulin binding (GO:0005516);…	K03511|0|osa:4333450|K03511 DNA polymerase kappa [EC:2.7.7.7] | (RefSeq) calcium-transporting ATPase 2, plasma membrane-type	--	[P]	Inorganic ion transport and metabolism	Cation transporting ATPase, C-terminus;; E1-E2 ATPase;; Cation transport ATPase (P-type);; haloacid dehalogenase-like hydrolase;; Cation transporter/ATPase, N-terminus;; haloacid dehalogenase-like hydrolase	Calcium-transporting ATPase 3, plasma membrane-type OS=Oryza sativa subsp. japonica OX=39947 GN=ACA3 PE=2 SV=1	P	Inorganic ion transport and metabolism	PREDICTED: calcium-transporting ATPase 2, plasma membrane-type [Oryza sativa Japonica Group]	biological process: immune system process (GO:0002376);; biological process: metabolic process (GO:0008152);; biological process: single-organism process (GO:0044699);; molecular function: binding (GO:0005488);; biological process: cellular process (GO:0009987);; molecular function: catalytic activity (GO:0003824);; biological process: localization (GO:0051179);; molecular function: transporter a…
LOC_Os03g43100	LOC_Os03g43100	0.184737	9	0	0	0	0	3.7876	157	5.8472	282	2.2862	116	0.00109938	1.49941	up	--	--	--	--	--	--	--	--	--	--	--	Os03g0629800 [Oryza sativa Japonica Group]	--
LOC_Os03g45779	LOC_Os03g45779	2.55452	164	2.7391	139	3.15847	205	7.83361	426	6.10603	385	10.7624	714	0.00319511	1.08555	up	--	--	--	--	--	--	--	--	--	--	--	expressed protein [Oryza sativa Japonica Group]	--
LOC_Os03g52660	LOC_Os03g52660	65.0343	4859	43.7084	2579	37.01	2802	15.5184	985	21.8935	1614	26.4957	2056	0.00190165	-1.17121	down	--	--	Biological Process: cytokinesis by cell plate formation (GO:0000911);; Molecular Function: SNAP receptor activity (GO:0005484);; Cellular Component: plasma membrane (GO:0005886);; Biological Process: acetyl-CoA metabolic process (GO:0006084);; Biological Process: ATP biosynthetic process (GO:0006754);; Biological Process: intracellular protein transport (GO:0006886);; Biological Process: membrane…	--	--	[C]	Energy production and conversion	ATP synthase delta (OSCP) subunit	ATP synthase delta chain, chloroplastic OS=Pisum sativum OX=3888 GN=ATPD PE=1 SV=1	C	Energy production and conversion	PREDICTED: uncharacterized protein LOC4334032 [Oryza sativa Japonica Group]	biological process: cellular process (GO:0009987);; biological process: single-organism process (GO:0044699);; molecular function: binding (GO:0005488);; cellular component: cell (GO:0005623);; cellular component: membrane (GO:0016020);; cellular component: cell part (GO:0044464);; biological process: metabolic process (GO:0008152);; biological process: localization (GO:0051179);; biological proc…
LOC_Os03g52910	LOC_Os03g52910	13.5685	745	17.2671	748	5.81128	323	4.14878	194	7.43672	403	3.45345	197	0.0192066	-1.09996	down	[S]	Function unknown	Cellular Component: membrane (GO:0016020);;	--	--	--	--	Uncharacterized protein family, UPF0114	--	S	Function unknown	PREDICTED: uncharacterized protein LOC4334054 [Oryza sativa Japonica Group]	cellular component: membrane (GO:0016020)
LOC_Os03g55670	LOC_Os03g55670	0.466282	14	0.596501	14	0.983032	29	2.29531	56	2.70776	77	3.32192	99	0.0153992	1.167	up	--	--	Cellular Component: chloroplast (GO:0009507);; Biological Process: embryo development ending in seed dormancy (GO:0009793);;	--	--	--	--	--	CCG-binding protein 1 OS=Arabidopsis thaliana OX=3702 GN=MEE14 PE=1 SV=1	S	Function unknown	PREDICTED: uncharacterized protein LOC107275253 [Oryza sativa Japonica Group]	cellular component: cell (GO:0005623);; cellular component: organelle (GO:0043226);; cellular component: cell part (GO:0044464);; biological process: reproduction (GO:0000003);; biological process: reproductive process (GO:0022414);; biological process: multicellular organismal process (GO:0032501);; biological process: developmental process (GO:0032502);; biological process: single-organism proc…
LOC_Os03g55776	LOC_Os03g55776	123.58	4426	202.264	5720	124.995	4536	73.7077	2243	81.0427	2864	47.3467	1761	1.04516e-05	-1.24101	down	--	--	Biological Process: fatty acid beta-oxidation (GO:0006635);;	--	--	--	--	--	--	S	Function unknown	PREDICTED: uncharacterized protein LOC4334231 [Oryza sativa Japonica Group]	biological process: metabolic process (GO:0008152);; biological process: cellular process (GO:0009987);; biological process: single-organism process (GO:0044699)
LOC_Os03g55970	LOC_Os03g55970	1.05181	101	0.977111	74	1.80602	174	3.36337	272	4.54272	427	3.68651	364	0.0030281	1.09817	up	[CO]	Energy production and conversion;; Posttranslational modification, protein turnover, chaperones	Biological Process: maltose metabolic process (GO:0000023);; Biological Process: phosphatidylglycerol biosynthetic process (GO:0006655);; Cellular Component: chloroplast thylakoid membrane (GO:0009535);; Biological Process: leaf morphogenesis (GO:0009965);; Biological Process: thylakoid membrane organization (GO:0010027);; Cellular Component: integral component of membrane (GO:0016021);; Biologic…	K07399|0|osa:4334251|K07399 cytochrome c biogenesis protein | (RefSeq) CCS1, OsJ_012198; cytochrome c biogenesis protein CCS1, chloroplastic	--	--	--	ResB-like family	Cytochrome c biogenesis protein CCS1, chloroplastic OS=Oryza sativa subsp. japonica OX=39947 GN=CCS1 PE=2 SV=1	O	Posttranslational modification, protein turnover, chaperones	PREDICTED: cytochrome c biogenesis protein CCS1, chloroplastic [Oryza sativa Japonica Group]	biological process: metabolic process (GO:0008152);; biological process: cellular process (GO:0009987);; biological process: single-organism process (GO:0044699);; cellular component: cell (GO:0005623);; cellular component: membrane (GO:0016020);; cellular component: organelle (GO:0043226);; cellular component: organelle part (GO:0044422);; cellular component: cell part (GO:0044464);; biological …
LOC_Os03g56090	LOC_Os03g56090	1.07591	66	1.28185	62	1.22387	76	0.480126	25	0.72705	44	0.504254	32	0.018186	-1.01853	down	--	--	Biological Process: tryptophan biosynthetic process (GO:0000162);; Biological Process: MAPK cascade (GO:0000165);; Biological Process: defense response to insect (GO:0002213);; Molecular Function: DNA binding (GO:0003677);; Molecular Function: chromatin binding (GO:0003682);; Molecular Function: transcription factor activity, sequence-specific DNA binding (GO:0003700);; Molecular Function: protei…	K09422|1.96489e-177|osa:4334260|K09422 myb proto-oncogene protein, plant | (RefSeq) transcription factor RAX3	--	[K]	Transcription	Myb-like DNA-binding domain;; Myb-like DNA-binding domain	Transcription factor MYB36 OS=Arabidopsis thaliana OX=3702 GN=MYB36 PE=1 SV=1	K	Transcription	PREDICTED: transcription factor RAX3 [Oryza sativa Japonica Group]	biological process: metabolic process (GO:0008152);; biological process: cellular process (GO:0009987);; biological process: single-organism process (GO:0044699);; biological process: signaling (GO:0023052);; biological process: response to stimulus (GO:0050896);; biological process: biological regulation (GO:0065007);; molecular function: binding (GO:0005488);; molecular function: nucleic acid b…
LOC_Os03g58290	LOC_Os03g58290	3.43372	227	16.3118	849	12.3924	827	4.91206	275	3.52133	229	3.49726	240	0.0258391	-1.09733	down	[E]	Amino acid transport and metabolism	Biological Process: tryptophan biosynthetic process (GO:0000162);; Biological Process: MAPK cascade (GO:0000165);; Molecular Function: tryptophan synthase activity (GO:0004834);; Molecular Function: calcium ion binding (GO:0005509);; Molecular Function: protein binding (GO:0005515);; Cellular Component: nucleus (GO:0005634);; Cellular Component: vacuole (GO:0005773);; Cellular Component: peroxiso…	K13222|0|osa:9270552|K13222 indole-3-glycerol-phosphate lyase [EC:4.1.2.8] | (RefSeq) indole-3-glycerol phosphate lyase, chloroplastic	--	[E]	Amino acid transport and metabolism	Tryptophan synthase alpha chain;; Histidine biosynthesis protein	Indole-3-glycerol phosphate lyase, chloroplastic OS=Zea mays OX=4577 GN=BX1 PE=1 SV=2	E	Amino acid transport and metabolism	PREDICTED: indole-3-glycerol phosphate lyase, chloroplastic [Oryza sativa Japonica Group]	biological process: metabolic process (GO:0008152);; biological process: cellular process (GO:0009987);; biological process: single-organism process (GO:0044699);; biological process: signaling (GO:0023052);; biological process: response to stimulus (GO:0050896);; biological process: biological regulation (GO:0065007);; molecular function: catalytic activity (GO:0003824);; molecular function: bin…
LOC_Os03g58470	LOC_Os03g58470	174.141	10387	152.304	7173	109.551	6621	24.0377	1219	61.6476	3628	22.4919	1393	2.56495e-06	-1.73765	down	--	--	Cellular Component: nucleosome (GO:0000786);; Molecular Function: DNA binding (GO:0003677);; Molecular Function: protein binding (GO:0005515);; Cellular Component: nucleus (GO:0005634);; Cellular Component: nucleolus (GO:0005730);; Cellular Component: mitochondrion (GO:0005739);; Biological Process: nucleosome assembly (GO:0006334);; Biological Process: RNA processing (GO:0006396);; Biological Pr…	K11275|2.50561e-45|osa:4334439|K11275 histone H1/5 | (RefSeq) histone H1	--	--	--	linker histone H1 and H5 family	Histone H1 OS=Triticum aestivum OX=4565 PE=2 SV=2	S	Function unknown	PREDICTED: histone H1 [Oryza sativa Japonica Group]	cellular component: cell (GO:0005623);; cellular component: macromolecular complex (GO:0032991);; cellular component: organelle (GO:0043226);; cellular component: organelle part (GO:0044422);; cellular component: cell part (GO:0044464);; molecular function: binding (GO:0005488);; biological process: cellular process (GO:0009987);; biological process: cellular component organization or biogenesis …
LOC_Os03g59340	LOC_Os03g59340	0.513856	98	0.513256	77	0.630296	121	2.06121	332	7.60861	1421	0.666909	132	0.0294104	1.15081	up	[N]	Cell motility	Biological Process: cell morphogenesis (GO:0000902);; Cellular Component: endosome (GO:0005768);; Cellular Component: Golgi apparatus (GO:0005794);; Cellular Component: trans-Golgi network (GO:0005802);; Cellular Component: plasma membrane (GO:0005886);; Biological Process: glycolytic process (GO:0006096);; Biological Process: calcium ion transport (GO:0006816);; Biological Process: water transpo…	K10999|0|osa:4334515|K10999 cellulose synthase A [EC:2.4.1.12] | (RefSeq) CESA2, OsCesA2, OsJ_012480; probable cellulose synthase A catalytic subunit 2 [UDP-forming]	--	--	--	Cellulose synthase;; Zinc-binding RING-finger;; Glycosyl transferase family group 2	Probable cellulose synthase A catalytic subunit 2 [UDP-forming] OS=Oryza sativa subsp. japonica OX=39947 GN=CESA2 PE=2 SV=1	M	Cell wall/membrane/envelope biogenesis	PREDICTED: probable cellulose synthase A catalytic subunit 2 [UDP-forming] [Oryza sativa Japonica Group]	biological process: cellular process (GO:0009987);; biological process: developmental process (GO:0032502);; biological process: single-organism process (GO:0044699);; biological process: cellular component organization or biogenesis (GO:0071840);; cellular component: cell (GO:0005623);; cellular component: organelle (GO:0043226);; cellular component: cell part (GO:0044464);; cellular component: …
LOC_Os03g60910	LOC_Os03g60910	0.682703	100	0.764001	89	0.758981	113	2.10155	261	3.74236	540	2.29267	348	9.23204e-06	1.37673	up	--	--	Biological Process: rRNA processing (GO:0006364);; Biological Process: tRNA metabolic process (GO:0006399);; Cellular Component: chloroplast (GO:0009507);; Cellular Component: plastid chromosome (GO:0009508);; Biological Process: chloroplast relocation (GO:0009902);; Biological Process: leaf morphogenesis (GO:0009965);; Biological Process: thylakoid membrane organization (GO:0010027);; Biological…	--	--	[R]	General function prediction only	PPR repeat family;; PPR repeat;; Pentatricopeptide repeat domain;; PPR repeat;; Pentacotripeptide-repeat region of PRORP;; Tetratricopeptide repeat	Pentatricopeptide repeat-containing protein At1g74850, chloroplastic OS=Arabidopsis thaliana OX=3702 GN=PTAC2 PE=2 SV=1	S	Function unknown	PREDICTED: pentatricopeptide repeat-containing protein At1g74850, chloroplastic isoform X2 [Oryza sativa Japonica Group]	biological process: metabolic process (GO:0008152);; biological process: cellular process (GO:0009987);; cellular component: cell (GO:0005623);; cellular component: organelle (GO:0043226);; cellular component: cell part (GO:0044464);; cellular component: organelle part (GO:0044422);; biological process: localization (GO:0051179);; biological process: cellular component organization or biogenesis …
LOC_Os03g61910	LOC_Os03g61910	0.110688	17	0.604005	56	0.517086	42	8.76114	552	16.1514	1220	3.45124	272	4.25262e-07	2.12525	up	--	--	Molecular Function: DNA binding (GO:0003677);; Biological Process: DNA recombination (GO:0006310);; Molecular Function: zinc ion binding (GO:0008270);; Molecular Function: electron carrier activity (GO:0009055);; Cellular Component: plastid (GO:0009536);; Biological Process: DNA integration (GO:0015074);; Cellular Component: cytoplasmic vesicle (GO:0016023);; Biological Process: electron transpor…	--	--	[R]	General function prediction only	gag-polypeptide of LTR copia-type;; Retrotransposon gag protein	Retrovirus-related Pol polyprotein from transposon RE2 OS=Arabidopsis thaliana OX=3702 GN=RE2 PE=4 SV=1	L	Replication, recombination and repair	retrotransposon protein, putative, Ty1-copia subclass, expressed [Oryza sativa Japonica Group]	molecular function: binding (GO:0005488);; biological process: metabolic process (GO:0008152);; biological process: cellular process (GO:0009987);; molecular function: electron carrier activity (GO:0009055);; cellular component: cell (GO:0005623);; cellular component: organelle (GO:0043226);; cellular component: cell part (GO:0044464);; biological process: single-organism process (GO:0044699)
LOC_Os03g62950	LOC_Os03g62950	7.96703	398	6.29832	249	6.89189	349	3.65753	156	2.8091	139	2.69452	140	1.79114e-05	-1.27378	down	--	--	--	--	--	--	--	--	--	S	Function unknown	expressed protein [Oryza sativa Japonica Group]	--
LOC_Os04g02910	LOC_Os04g02910	169.877	14304	192.244	13500	132.742	12430	96.101	7569	75.6758	6828	65.7189	6211	1.21994e-06	-1.14709	down	--	--	Cellular Component: vacuole (GO:0005773);; Cellular Component: chloroplast (GO:0009507);; Biological Process: response to wounding (GO:0009611);;	--	--	[I]	Lipid transport and metabolism	--	--	U	Intracellular trafficking, secretion, and vesicular transport	PREDICTED: uncharacterized protein LOC4334969 [Oryza sativa Japonica Group]	cellular component: cell (GO:0005623);; cellular component: organelle (GO:0043226);; cellular component: cell part (GO:0044464);; biological process: response to stimulus (GO:0050896)
LOC_Os04g12690	LOC_Os04g12690	0.969416	32	1.15162	30	1.45027	48	3.62647	100	3.98213	127	5.32539	178	0.00254012	1.22848	up	--	--	Cellular Component: cytoplasm (GO:0005737);; Biological Process: defense response (GO:0006952);; Biological Process: metabolic process (GO:0008152);; Biological Process: salicylic acid metabolic process (GO:0009696);; Biological Process: flavonoid biosynthetic process (GO:0009813);; Biological Process: shoot system morphogenesis (GO:0010016);; Molecular Function: abscisic acid glucosyltransferase…	--	--	[GC]	Carbohydrate transport and metabolism;; Energy production and conversion	UDP-glucoronosyl and UDP-glucosyl transferase	UDP-glycosyltransferase 79 OS=Oryza sativa subsp. japonica OX=39947 GN=UGT79 PE=1 SV=2	S	Function unknown	hypothetical protein OsJ_13814 [Oryza sativa Japonica Group]	cellular component: cell (GO:0005623);; cellular component: cell part (GO:0044464);; biological process: response to stimulus (GO:0050896);; biological process: metabolic process (GO:0008152);; biological process: cellular process (GO:0009987);; biological process: single-organism process (GO:0044699);; biological process: developmental process (GO:0032502);; molecular function: catalytic activit…
LOC_Os04g12960	LOC_Os04g12960	2.53678	180	2.55763	143	3.18257	228	10.7739	646	8.99365	627	20.0034	1466	3.03458e-05	1.56263	up	[G]	Carbohydrate transport and metabolism	Cellular Component: cytoplasm (GO:0005737);; Biological Process: metabolic process (GO:0008152);; Biological Process: salicylic acid metabolic process (GO:0009696);; Biological Process: flavonoid biosynthetic process (GO:0009813);; Biological Process: shoot system morphogenesis (GO:0010016);; Biological Process: response to organic cyclic compound (GO:0014070);; Molecular Function: transferase ac…	--	--	[GC]	Carbohydrate transport and metabolism;; Energy production and conversion	UDP-glucoronosyl and UDP-glucosyl transferase	UDP-glucosyltransferase UGT13248 OS=Hordeum vulgare subsp. vulgare OX=112509 PE=2 SV=1	S	Function unknown	PREDICTED: crocetin glucosyltransferase 2 [Oryza sativa Japonica Group]	cellular component: cell (GO:0005623);; cellular component: cell part (GO:0044464);; biological process: metabolic process (GO:0008152);; biological process: cellular process (GO:0009987);; biological process: single-organism process (GO:0044699);; biological process: developmental process (GO:0032502);; biological process: response to stimulus (GO:0050896);; molecular function: catalytic activit…
LOC_Os04g13140	LOC_Os04g13140	2.54314	150	21.3087	989	16.0573	956	1.51461	76	4.12681	240	2.35059	144	0.00710896	-1.33752	down	[O]	Posttranslational modification, protein turnover, chaperones	Molecular Function: cysteine-type endopeptidase activity (GO:0004197);; Molecular Function: phospholipase A2 activity (GO:0004623);; Molecular Function: protein binding (GO:0005515);; Cellular Component: nucleus (GO:0005634);; Cellular Component: mitochondrion (GO:0005739);; Cellular Component: cytosol (GO:0005829);; Biological Process: glycolytic process (GO:0006096);; Biological Process: proteo…	--	--	[O]	Posttranslational modification, protein turnover, chaperones	Papain family cysteine protease;; Cathepsin propeptide inhibitor domain (I29);; Peptidase C1-like family	Senescence-specific cysteine protease SAG39 OS=Oryza sativa subsp. indica OX=39946 GN=OsI_14861 PE=3 SV=1	O	Posttranslational modification, protein turnover, chaperones	PREDICTED: senescence-specific cysteine protease SAG39 [Oryza sativa Japonica Group]	biological process: metabolic process (GO:0008152);; molecular function: catalytic activity (GO:0003824);; molecular function: binding (GO:0005488);; cellular component: cell (GO:0005623);; cellular component: organelle (GO:0043226);; cellular component: cell part (GO:0044464);; biological process: cellular process (GO:0009987);; biological process: single-organism process (GO:0044699);; biologic…
LOC_Os04g13220	LOC_Os04g13220	2.90079	609	2.8015	465	1.82163	388	5.26235	938	9.86296	2042	9.09598	1982	0.00138545	1.17226	up	[V]	Defense mechanisms	Cellular Component: plant-type vacuole (GO:0000325);; Molecular Function: ATP binding (GO:0005524);; Cellular Component: vacuolar membrane (GO:0005774);; Cellular Component: Golgi apparatus (GO:0005794);; Cellular Component: plasma membrane (GO:0005886);; Biological Process: obsolete ATP catabolic process (GO:0006200);; Biological Process: cellular aromatic compound metabolic process (GO:0006725)…	--	--	[Q]	Secondary metabolites biosynthesis, transport and catabolism	ABC transporter transmembrane region;; ABC transporter;; RecF/RecN/SMC N terminal domain;; P-loop containing region of AAA domain;; 50S ribosome-binding GTPase;; Dynamin family	ABC transporter C family member 14 OS=Arabidopsis thaliana OX=3702 GN=ABCC14 PE=1 SV=1	V	Defense mechanisms	PREDICTED: ABC transporter C family member 4 [Oryza sativa Japonica Group]	cellular component: cell (GO:0005623);; cellular component: organelle (GO:0043226);; cellular component: cell part (GO:0044464);; molecular function: binding (GO:0005488);; cellular component: membrane (GO:0016020);; cellular component: organelle part (GO:0044422);; biological process: metabolic process (GO:0008152);; biological process: cellular process (GO:0009987);; biological process: localiz…
LOC_Os04g16160	LOC_Os04g16160	0.114896	7	0.436915	19	0.285206	16	1.83204	82	1.36328	71	4.3295	236	0.00242666	1.46424	up	--	--	--	--	--	--	--	FBD	--	S	Function unknown	OSJNBa0028M15.13 [Oryza sativa Japonica Group]	--
LOC_Os04g18090	LOC_Os04g18090	546.934	20786	471.243	14142	340.939	13129	109.068	3522	103.731	3890	151.735	5988	5.76032e-10	-1.81734	down	--	--	Cellular Component: nucleosome (GO:0000786);; Molecular Function: DNA binding (GO:0003677);; Cellular Component: nucleus (GO:0005634);; Cellular Component: nucleolus (GO:0005730);; Cellular Component: mitochondrion (GO:0005739);; Biological Process: nucleosome assembly (GO:0006334);; Biological Process: cellular process (GO:0009987);;	K11275|1.19043e-39|osa:4335314|K11275 histone H1/5 | (RefSeq) histone H1	--	--	--	linker histone H1 and H5 family	Histone H1 OS=Solanum pennellii OX=28526 PE=2 SV=1	S	Function unknown	PREDICTED: histone H1 [Oryza sativa Japonica Group]	cellular component: cell (GO:0005623);; cellular component: macromolecular complex (GO:0032991);; cellular component: organelle (GO:0043226);; cellular component: organelle part (GO:0044422);; cellular component: cell part (GO:0044464);; molecular function: binding (GO:0005488);; biological process: cellular process (GO:0009987);; biological process: cellular component organization or biogenesis …
LOC_Os04g34490	LOC_Os04g34490	0.5617	37	2.26487	115	1.85298	121	0.182737	10	0.691174	44	0.120009	8	0.0437437	-1.09078	down	--	--	Molecular Function: protein binding (GO:0005515);; Cellular Component: vacuolar membrane (GO:0005774);; Cellular Component: plasma membrane (GO:0005886);; Biological Process: unidimensional cell growth (GO:0009826);; Biological Process: response to organic substance (GO:0010033);; Biological Process: regulation of hormone levels (GO:0010817);; Cellular Component: membrane (GO:0016020);; Cellular …	--	--	--	--	EamA-like transporter family	WAT1-related protein At4g01440 OS=Arabidopsis thaliana OX=3702 GN=At4g01440 PE=2 SV=1	S	Function unknown	PREDICTED: WAT1-related protein At3g30340 [Oryza sativa Japonica Group]	molecular function: binding (GO:0005488);; cellular component: cell (GO:0005623);; cellular component: membrane (GO:0016020);; cellular component: organelle (GO:0043226);; cellular component: organelle part (GO:0044422);; cellular component: cell part (GO:0044464);; biological process: cellular process (GO:0009987);; biological process: developmental process (GO:0032502);; biological process: gro…
LOC_Os04g34976	LOC_Os04g34976	1.15272	90	0.709912	44	1.01213	80	4.79224	316	3.2107	246	3.96136	319	8.72191e-05	1.4199	up	[R]	General function prediction only	Cellular Component: chromatin (GO:0000785);; Molecular Function: DNA binding (GO:0003677);; Molecular Function: obsolete ubiquitin thiolesterase activity (GO:0004221);; Molecular Function: protein binding (GO:0005515);; Cellular Component: nucleus (GO:0005634);; Biological Process: DNA repair (GO:0006281);; Biological Process: DNA methylation (GO:0006306);; Biological Process: chromatin silencing…	--	--	[U]	Intracellular trafficking, secretion, and vesicular transport	SET domain	Histone-lysine N-methyltransferase ASHH1 OS=Arabidopsis thaliana OX=3702 GN=ASHH1 PE=1 SV=1	S	Function unknown	Os04g0429100, partial [Oryza sativa Japonica Group]	cellular component: cell (GO:0005623);; cellular component: organelle (GO:0043226);; cellular component: organelle part (GO:0044422);; cellular component: cell part (GO:0044464);; molecular function: binding (GO:0005488);; biological process: metabolic process (GO:0008152);; biological process: cellular process (GO:0009987);; biological process: response to stimulus (GO:0050896);; biological proc…
LOC_Os04g38900	LOC_Os04g38900	4.36093	234	4.65587	198	1.15519	63	15.0712	687	11.2008	593	10.6378	595	0.0356668	1.06085	up	[O]	Posttranslational modification, protein turnover, chaperones	Biological Process: karyogamy (GO:0000741);; Biological Process: RNA methylation (GO:0001510);; Cellular Component: nucleolus (GO:0005730);; Cellular Component: mitochondrion (GO:0005739);; Cellular Component: mitochondrial respiratory chain complex I (GO:0005747);; Cellular Component: vacuole (GO:0005773);; Cellular Component: vacuolar membrane (GO:0005774);; Cellular Component: Golgi apparatus …	K17080|1.45308e-175|osa:4336070|K17080 prohibitin 1 | (RefSeq) prohibitin-3, mitochondrial	--	[O]	Posttranslational modification, protein turnover, chaperones	SPFH domain / Band 7 family	Prohibitin-3, mitochondrial OS=Arabidopsis thaliana OX=3702 GN=PHB3 PE=1 SV=1	O	Posttranslational modification, protein turnover, chaperones	Os04g0462900 [Oryza sativa Japonica Group]	biological process: cellular process (GO:0009987);; biological process: cellular component organization or biogenesis (GO:0071840);; biological process: metabolic process (GO:0008152);; cellular component: cell (GO:0005623);; cellular component: organelle (GO:0043226);; cellular component: organelle part (GO:0044422);; cellular component: cell part (GO:0044464);; cellular component: membrane (GO:…
LOC_Os04g39610	LOC_Os04g39610	0.264932	39	0.253549	28	0.768089	108	2.56894	300	7.74389	1048	0.421028	63	0.0450963	1.07625	up	[S]	Function unknown	Biological Process: polysaccharide catabolic process (GO:0000272);; Biological Process: starch metabolic process (GO:0005982);; Biological Process: glycerol metabolic process (GO:0006071);; Biological Process: lipid metabolic process (GO:0006629);; Biological Process: cell adhesion (GO:0007155);; Molecular Function: glycerophosphodiester phosphodiesterase activity (GO:0008889);; Cellular Componen…	--	--	[C]	Energy production and conversion	Glycerophosphoryl diester phosphodiesterase family	Glycerophosphodiester phosphodiesterase GDPDL4 OS=Arabidopsis thaliana OX=3702 GN=GDPDL4 PE=1 SV=1	C	Energy production and conversion	PREDICTED: glycerophosphodiester phosphodiesterase GDPDL3 [Oryza sativa Japonica Group]	biological process: metabolic process (GO:0008152);; biological process: cellular process (GO:0009987);; biological process: single-organism process (GO:0044699);; biological process: biological adhesion (GO:0022610);; molecular function: catalytic activity (GO:0003824);; cellular component: cell (GO:0005623);; cellular component: cell part (GO:0044464);; cellular component: cell junction (GO:003…
LOC_Os04g39980	LOC_Os04g39980	1.42816	109	1.22827	74	1.77807	138	9.53532	617	2.62414	198	5.52262	437	0.0156474	1.16614	up	[Q]	Secondary metabolites biosynthesis, transport and catabolism	Biological Process: response to stress (GO:0006950);; Biological Process: response to abiotic stimulus (GO:0009628);; Cellular Component: membrane (GO:0016020);; Molecular Function: oxidoreductase activity, acting on paired donors, with incorporation or reduction of molecular oxygen, 2-oxoglutarate as one donor, and incorporation of one atom each of oxygen into both donors (GO:0016706);; Biologic…	--	--	[QR]	Secondary metabolites biosynthesis, transport and catabolism;; General function prediction only	2OG-Fe(II) oxygenase superfamily;; non-haem dioxygenase in morphine synthesis N-terminal	2-oxoglutarate-dependent dioxygenase DAO OS=Oryza sativa subsp. japonica OX=39947 GN=DAO PE=2 SV=2	S	Function unknown	PREDICTED: 2-oxoglutarate-dependent dioxygenase DAO [Oryza sativa Japonica Group]	biological process: response to stimulus (GO:0050896);; cellular component: membrane (GO:0016020);; biological process: metabolic process (GO:0008152);; biological process: single-organism process (GO:0044699);; molecular function: catalytic activity (GO:0003824);; biological process: cellular process (GO:0009987)
LOC_Os04g42620	LOC_Os04g42620	1.25175	100	1.31877	83	1.32758	107	3.13488	212	10.0535	788	2.87965	238	0.0151265	1.1699	up	[K]	Transcription	Biological Process: cell morphogenesis involved in differentiation (GO:0000904);; Molecular Function: protein binding (GO:0005515);; Cellular Component: plant-type cell wall (GO:0009505);; Cellular Component: plasmodesma (GO:0009506);; Biological Process: response to brassinosteroid (GO:0009741);; Biological Process: unidimensional cell growth (GO:0009826);; Biological Process: shoot system morph…	--	--	--	--	Leucine rich repeat	Uncharacterized protein At4g06744 OS=Arabidopsis thaliana OX=3702 GN=At4g06744 PE=2 SV=1	T	Signal transduction mechanisms	PREDICTED: uncharacterized protein At4g06744 [Oryza sativa Japonica Group]	biological process: cellular process (GO:0009987);; biological process: developmental process (GO:0032502);; biological process: single-organism process (GO:0044699);; biological process: cellular component organization or biogenesis (GO:0071840);; molecular function: binding (GO:0005488);; cellular component: cell (GO:0005623);; cellular component: cell part (GO:0044464);; cellular component: ce…
LOC_Os04g48880	LOC_Os04g48880	152.835	9529	94.3951	4647	92.7259	5858	33.0033	1748	37.3784	2299	45.4308	2941	2.21911e-06	-1.51423	down	[I]	Lipid transport and metabolism	Molecular Function: iron ion binding (GO:0005506);; Biological Process: fatty acid biosynthetic process (GO:0006633);; Cellular Component: plastid (GO:0009536);; Molecular Function: carotene beta-ring hydroxylase activity (GO:0010291);; Cellular Component: integral component of membrane (GO:0016021);; Biological Process: carotene metabolic process (GO:0016119);; Biological Process: xanthophyll bi…	K15746|1.07515e-173|osa:4336753|K15746 beta-carotene 3-hydroxylase [EC:1.14.13.129] | (RefSeq) beta-carotene hydroxylase 2, chloroplastic	Carotenoid biosynthesis (ko00906)	--	--	Fatty acid hydroxylase superfamily	Beta-carotene 3-hydroxylase, chloroplastic OS=Gentiana lutea OX=38851 GN=BHY PE=2 SV=1	S	Function unknown	PREDICTED: beta-carotene hydroxylase 2, chloroplastic [Oryza sativa Japonica Group]	molecular function: binding (GO:0005488);; biological process: metabolic process (GO:0008152);; biological process: cellular process (GO:0009987);; biological process: single-organism process (GO:0044699);; cellular component: cell (GO:0005623);; cellular component: organelle (GO:0043226);; cellular component: cell part (GO:0044464);; molecular function: catalytic activity (GO:0003824);; cellular…
LOC_Os04g51660	LOC_Os04g51660	1.36607	95	1.02154	56	1.12458	79	0.471439	28	0.655981	45	0.311468	23	0.0155891	-1.11517	down	--	--	Cellular Component: mitochondrion (GO:0005739);; Biological Process: multicellular organism development (GO:0007275);; Molecular Function: O-acyltransferase activity (GO:0008374);; Cellular Component: plastid (GO:0009536);; Biological Process: flavonoid biosynthetic process (GO:0009813);; Molecular Function: N-acyltransferase activity (GO:0016410);; Molecular Function: transferase activity, trans…	--	--	--	--	Transferase family	Coumaroyl-CoA:anthocyanidin 3-O-glucoside-6&apos;&apos;-O-coumaroyltransferase 2 OS=Arabidopsis thaliana OX=3702 GN=3AT2 PE=1 SV=1	S	Function unknown	PREDICTED: phenolic glucoside malonyltransferase 1 [Oryza sativa Japonica Group]	cellular component: cell (GO:0005623);; cellular component: organelle (GO:0043226);; cellular component: cell part (GO:0044464);; biological process: multicellular organismal process (GO:0032501);; biological process: developmental process (GO:0032502);; biological process: single-organism process (GO:0044699);; molecular function: catalytic activity (GO:0003824);; biological process: metabolic p…
LOC_Os04g52090	LOC_Os04g52090	10.6448	494	18.2191	667	12.3156	579	77.7955	3064	26.4088	1208	30.4776	1468	0.0212399	1.06982	up	--	--	Biological Process: respiratory burst involved in defense response (GO:0002679);; Molecular Function: DNA binding (GO:0003677);; Molecular Function: transcription factor activity, sequence-specific DNA binding (GO:0003700);; Cellular Component: nucleus (GO:0005634);; Cellular Component: nucleolus (GO:0005730);; Biological Process: regulation of transcription, DNA-templated (GO:0006355);; Biologic…	--	--	--	--	AP2 domain	Ethylene-responsive transcription factor 4 OS=Nicotiana tabacum OX=4097 GN=ERF4 PE=1 SV=1	K	Transcription	PREDICTED: ethylene-responsive transcription factor 11 [Oryza sativa Japonica Group]	biological process: immune system process (GO:0002376);; biological process: metabolic process (GO:0008152);; biological process: single-organism process (GO:0044699);; molecular function: binding (GO:0005488);; biological process: biological regulation (GO:0065007);; molecular function: nucleic acid binding transcription factor activity (GO:0001071);; cellular component: cell (GO:0005623);; cell…
LOC_Os04g54320	LOC_Os04g54320	2.46481	93	3.00763	90	3.51533	134	7.0997	227	14.0967	523	6.57551	257	0.00781015	1.07698	up	--	--	Cellular Component: mitochondrion (GO:0005739);; Cellular Component: chloroplast stroma (GO:0009570);;	--	--	--	--	--	--	S	Function unknown	H0410G08.9 [Oryza sativa]	cellular component: cell (GO:0005623);; cellular component: organelle (GO:0043226);; cellular component: cell part (GO:0044464);; cellular component: organelle part (GO:0044422)
LOC_Os04g58280	LOC_Os04g58280	11.2849	1151	6.44069	530	8.8588	918	36.171	3136	21.3277	2150	31.0819	3298	0.00122709	1.19596	up	[E]	Amino acid transport and metabolism	Cellular Component: nucleus (GO:0005634);; Cellular Component: cytosol (GO:0005829);; Cellular Component: plasma membrane (GO:0005886);; Biological Process: cellular process (GO:0009987);; Molecular Function: ligase activity, forming carbon-nitrogen bonds (GO:0016879);; Cellular Component: intracellular part (GO:0044424);;	--	--	--	--	Aluminium induced protein;; Glutamine amidotransferase domain	Stem-specific protein TSJT1 OS=Nicotiana tabacum OX=4097 GN=TSJT1 PE=2 SV=1	S	Function unknown	PREDICTED: stem-specific protein TSJT1 [Oryza sativa Japonica Group]	cellular component: cell (GO:0005623);; cellular component: organelle (GO:0043226);; cellular component: cell part (GO:0044464);; cellular component: membrane (GO:0016020);; biological process: cellular process (GO:0009987);; molecular function: catalytic activity (GO:0003824)
LOC_Os04g58420	LOC_Os04g58420	0.547648	29	0.717269	30	0.831714	44	3.71532	163	3.07317	156	1.27272	68	0.0249091	1.10257	up	--	--	Molecular Function: calmodulin binding (GO:0005516);; Cellular Component: nucleus (GO:0005634);; Cellular Component: mitochondrion (GO:0005739);; Cellular Component: plasma membrane (GO:0005886);; Biological Process: defense response (GO:0006952);; Biological Process: cell death (GO:0008219);; Biological Process: response to biotic stimulus (GO:0009607);; Biological Process: response to fungus (G…	K08472|0|osa:4337430|K08472 mlo protein | (RefSeq) MLO-like protein 14	--	--	--	Mlo family	MLO-like protein 14 OS=Arabidopsis thaliana OX=3702 GN=MLO14 PE=2 SV=1	D	Cell cycle control, cell division, chromosome partitioning	PREDICTED: MLO-like protein 14 isoform X2 [Oryza sativa Japonica Group]	molecular function: binding (GO:0005488);; cellular component: cell (GO:0005623);; cellular component: organelle (GO:0043226);; cellular component: cell part (GO:0044464);; cellular component: membrane (GO:0016020);; biological process: response to stimulus (GO:0050896);; biological process: cellular process (GO:0009987);; biological process: single-organism process (GO:0044699);; biological proc…
LOC_Os04g58710	LOC_Os04g58710	882.861	79469	681.512	48439	856.111	78082	425.99	32577	271.118	24075	301.197	28152	1.21994e-06	-1.35046	down	[IQ]	Lipid transport and metabolism;; Secondary metabolites biosynthesis, transport and catabolism	Cellular Component: mitochondrion (GO:0005739);; Cellular Component: cytosol (GO:0005829);; Cellular Component: plasmodesma (GO:0009506);; Cellular Component: chloroplast stroma (GO:0009570);; Biological Process: positive regulation of seed germination (GO:0010030);; Biological Process: response to nitrate (GO:0010167);; Biological Process: seed coat development (GO:0010214);; Biological Process:…	--	--	[I]	Lipid transport and metabolism	AMP-binding enzyme;; AMP-binding enzyme C-terminal domain	Oxalate--CoA ligase OS=Arabidopsis thaliana OX=3702 GN=AAE3 PE=1 SV=1	IQ	Lipid transport and metabolism;; Secondary metabolites biosynthesis, transport and catabolism	PREDICTED: oxalate--CoA ligase [Oryza sativa Japonica Group]	cellular component: cell (GO:0005623);; cellular component: organelle (GO:0043226);; cellular component: cell part (GO:0044464);; cellular component: cell junction (GO:0030054);; cellular component: organelle part (GO:0044422);; biological process: biological regulation (GO:0065007);; biological process: response to stimulus (GO:0050896);; biological process: reproduction (GO:0000003);; biologica…
LOC_Os04g59190	LOC_Os04g59190	0.062569	4	0.143348	7	0.096487	7	0.900012	47	1.06578	65	0.997588	64	3.22912e-05	1.78607	up	--	--	Molecular Function: peroxidase activity (GO:0004601);; Cellular Component: vacuole (GO:0005773);; Biological Process: ion transport (GO:0006811);; Biological Process: response to stress (GO:0006950);; Biological Process: response to oxidative stress (GO:0006979);; Biological Process: metabolic process (GO:0008152);; Cellular Component: plant-type cell wall (GO:0009505);; Cellular Component: plasm…	--	--	--	--	Peroxidase	Cationic peroxidase SPC4 OS=Sorghum bicolor OX=4558 GN=Sb03g046810 PE=1 SV=2	--	--	PREDICTED: cationic peroxidase SPC4 [Oryza sativa Japonica Group]	biological process: metabolic process (GO:0008152);; biological process: cellular process (GO:0009987);; biological process: single-organism process (GO:0044699);; biological process: response to stimulus (GO:0050896);; biological process: detoxification (GO:0098754);; molecular function: catalytic activity (GO:0003824);; molecular function: antioxidant activity (GO:0016209);; cellular component:…
LOC_Os05g01730	LOC_Os05g01730	10.8187	454	10.8446	360	8.0079	342	4.49677	164	3.68743	153	5.62862	248	0.00165313	-1.10975	down	--	--	--	--	--	--	--	Stress-induced protein Di19, C-terminal;; Drought induced 19 protein (Di19), zinc-binding	Protein DEHYDRATION-INDUCED 19 homolog 6 OS=Oryza sativa subsp. japonica OX=39947 GN=DI19-6 PE=2 SV=1	S	Function unknown	PREDICTED: protein DEHYDRATION-INDUCED 19 homolog 6 isoform X2 [Oryza sativa Japonica Group]	--
LOC_Os05g03460	LOC_Os05g03460	0.755273	43	0.962274	43	0.438205	25	2.31587	111	2.23822	125	2.08771	122	0.0218626	1.03207	up	[T]	Signal transduction mechanisms	Molecular Function: protein serine/threonine kinase activity (GO:0004674);; Molecular Function: ATP binding (GO:0005524);; Cellular Component: nucleolus (GO:0005730);; Cellular Component: plasma membrane (GO:0005886);; Biological Process: protein phosphorylation (GO:0006468);; Biological Process: nitrogen compound metabolic process (GO:0006807);; Biological Process: protein localization (GO:00081…	--	--	[T]	Signal transduction mechanisms	Protein kinase domain;; Protein tyrosine kinase	Probable serine/threonine-protein kinase PBL26 OS=Arabidopsis thaliana OX=3702 GN=PBL26 PE=2 SV=1	T	Signal transduction mechanisms	hypothetical protein [Oryza sativa Japonica Group]	biological process: metabolic process (GO:0008152);; biological process: cellular process (GO:0009987);; molecular function: catalytic activity (GO:0003824);; molecular function: binding (GO:0005488);; cellular component: cell (GO:0005623);; cellular component: organelle (GO:0043226);; cellular component: organelle part (GO:0044422);; cellular component: cell part (GO:0044464);; cellular componen…
LOC_Os05g05480	LOC_Os05g05480	2.39102	236	1.79375	140	1.91558	191	5.17602	432	15.2983	1481	4.44603	453	0.0117011	1.18456	up	[O]	Posttranslational modification, protein turnover, chaperones	Biological Process: defense response to insect (GO:0002213);; Molecular Function: serine-type endopeptidase activity (GO:0004252);; Molecular Function: chitinase activity (GO:0004568);; Cellular Component: extracellular region (GO:0005576);; Cellular Component: nucleolus (GO:0005730);; Cellular Component: mitochondrion (GO:0005739);; Biological Process: chitin catabolic process (GO:0006032);; Bio…	--	--	[O]	Posttranslational modification, protein turnover, chaperones	Trypsin-like peptidase domain;; Trypsin;; PDZ domain	Protease Do-like 2, chloroplastic OS=Arabidopsis thaliana OX=3702 GN=DEGP2 PE=1 SV=2	O	Posttranslational modification, protein turnover, chaperones	PREDICTED: protease Do-like 2, chloroplastic isoform X1 [Oryza sativa Japonica Group]	biological process: response to stimulus (GO:0050896);; biological process: metabolic process (GO:0008152);; molecular function: catalytic activity (GO:0003824);; cellular component: extracellular region (GO:0005576);; cellular component: cell (GO:0005623);; cellular component: organelle (GO:0043226);; cellular component: organelle part (GO:0044422);; cellular component: cell part (GO:0044464);; …
LOC_Os05g05690	LOC_Os05g05690	9.64799	678	16.4346	912	9.70412	691	3.01937	181	8.48242	589	4.2971	314	0.0130461	-1.08298	down	--	--	Cellular Component: cell part (GO:0044464);;	--	--	[R]	General function prediction only	Glycosyl transferase family 90	--	S	Function unknown	PREDICTED: protein O-glucosyltransferase 1 isoform X2 [Oryza sativa Japonica Group]	cellular component: cell part (GO:0044464)
LOC_Os05g08750	LOC_Os05g08750	4.13644	311	5.52761	328	5.43728	414	19.8082	1265	12.2055	905	14.2743	1114	1.91833e-05	1.21678	up	--	--	Cellular Component: mitochondrion (GO:0005739);; Biological Process: metabolic process (GO:0008152);; Biological Process: flavonoid biosynthetic process (GO:0009813);; Biological Process: auxin metabolic process (GO:0009850);; Biological Process: response to inorganic substance (GO:0010035);; Biological Process: response to organic cyclic compound (GO:0014070);; Molecular Function: transferase ac…	--	--	[GC]	Carbohydrate transport and metabolism;; Energy production and conversion	UDP-glucoronosyl and UDP-glucosyl transferase	Crocetin glucosyltransferase, chloroplastic OS=Gardenia jasminoides OX=114476 GN=UGT75L6 PE=1 SV=1	S	Function unknown	PREDICTED: cyanidin 3-O-rutinoside 5-O-glucosyltransferase-like [Oryza sativa Japonica Group]	cellular component: cell (GO:0005623);; cellular component: organelle (GO:0043226);; cellular component: cell part (GO:0044464);; biological process: metabolic process (GO:0008152);; biological process: cellular process (GO:0009987);; biological process: biological regulation (GO:0065007);; biological process: response to stimulus (GO:0050896);; molecular function: catalytic activity (GO:0003824)…
LOC_Os05g11510	LOC_Os05g11510	13.7455	1194	18.2373	1251	15.1202	1330	7.49502	553	8.5028	729	7.54882	681	6.08769e-14	-1.18914	down	--	--	Molecular Function: protein binding (GO:0005515);; Cellular Component: intracellular (GO:0005622);; Cellular Component: nucleus (GO:0005634);; Biological Process: glycolytic process (GO:0006096);; Biological Process: regulation of transcription, DNA-templated (GO:0006355);; Biological Process: water transport (GO:0006833);; Biological Process: hyperosmotic response (GO:0006972);; Biological Proce…	--	--	--	--	B-box zinc finger	B-box zinc finger protein 22 OS=Arabidopsis thaliana OX=3702 GN=BBX22 PE=1 SV=2	S	Function unknown	PREDICTED: B-box zinc finger protein 22 [Oryza sativa Japonica Group]	molecular function: binding (GO:0005488);; cellular component: cell (GO:0005623);; cellular component: cell part (GO:0044464);; cellular component: organelle (GO:0043226);; biological process: metabolic process (GO:0008152);; biological process: cellular process (GO:0009987);; biological process: single-organism process (GO:0044699);; biological process: biological regulation (GO:0065007);; biolo…
LOC_Os05g11910	LOC_Os05g11910	4.14639	281	4.09155	219	7.25985	497	17.9526	1030	49.4268	3293	8.26031	580	0.0149041	1.21383	up	[IR]	Lipid transport and metabolism;; General function prediction only	Cellular Component: cell wall (GO:0005618);; Cellular Component: vacuole (GO:0005773);; Biological Process: lipid metabolic process (GO:0006629);; Biological Process: defense response (GO:0006952);; Cellular Component: cytoplasmic vesicle (GO:0016023);; Molecular Function: hydrolase activity, acting on ester bonds (GO:0016788);; Biological Process: primary metabolic process (GO:0044238);; Biologi…	--	--	--	--	GDSL-like Lipase/Acylhydrolase	GDSL esterase/lipase At5g45910 OS=Arabidopsis thaliana OX=3702 GN=At5g45910 PE=2 SV=1	S	Function unknown	Os05g0209600, partial [Oryza sativa Japonica Group]	cellular component: cell (GO:0005623);; cellular component: cell part (GO:0044464);; cellular component: organelle (GO:0043226);; biological process: metabolic process (GO:0008152);; biological process: single-organism process (GO:0044699);; biological process: response to stimulus (GO:0050896);; molecular function: catalytic activity (GO:0003824);; biological process: cellular process (GO:000998…
LOC_Os05g16420	LOC_Os05g16420	2.82759	52	5.7739	83	2.10582	39	9.15626	141	10.7374	192	13.6887	257	0.0389953	1.00873	up	--	--	Molecular Function: protein serine/threonine kinase activity (GO:0004674);; Molecular Function: ATP binding (GO:0005524);; Cellular Component: mitochondrion (GO:0005739);; Cellular Component: plasma membrane (GO:0005886);; Biological Process: protein phosphorylation (GO:0006468);; Cellular Component: cytoplasmic vesicle (GO:0016023);;	--	--	--	--	--	Probable LRR receptor-like serine/threonine-protein kinase At1g56130 OS=Arabidopsis thaliana OX=3702 GN=At1g56130 PE=2 SV=2	--	--	hypothetical protein OsI_19193 [Oryza sativa Indica Group]	biological process: metabolic process (GO:0008152);; biological process: cellular process (GO:0009987);; molecular function: catalytic activity (GO:0003824);; molecular function: binding (GO:0005488);; cellular component: cell (GO:0005623);; cellular component: organelle (GO:0043226);; cellular component: cell part (GO:0044464);; cellular component: membrane (GO:0016020)
LOC_Os05g16430	LOC_Os05g16430	2.18395	253	5.68593	520	2.63079	309	15.8831	1561	9.83723	1122	12.8238	1540	0.00113995	1.28966	up	[T]	Signal transduction mechanisms	Biological Process: immune system process (GO:0002376);; Molecular Function: protein serine/threonine kinase activity (GO:0004674);; Molecular Function: calmodulin binding (GO:0005516);; Molecular Function: ATP binding (GO:0005524);; Cellular Component: mitochondrion (GO:0005739);; Cellular Component: vacuole (GO:0005773);; Cellular Component: plasma membrane (GO:0005886);; Biological Process: pr…	--	--	--	--	Protein kinase domain;; Protein tyrosine kinase;; Di-glucose binding within endoplasmic reticulum;; Leucine rich repeat;; Leucine Rich repeats (2 copies)	Probable LRR receptor-like serine/threonine-protein kinase At1g56130 OS=Arabidopsis thaliana OX=3702 GN=At1g56130 PE=2 SV=2	S	Function unknown	PREDICTED: probable LRR receptor-like serine/threonine-protein kinase At1g56130 isoform X1 [Oryza sativa Japonica Group]	biological process: immune system process (GO:0002376);; biological process: metabolic process (GO:0008152);; biological process: cellular process (GO:0009987);; molecular function: catalytic activity (GO:0003824);; molecular function: binding (GO:0005488);; cellular component: cell (GO:0005623);; cellular component: organelle (GO:0043226);; cellular component: cell part (GO:0044464);; cellular c…
LOC_Os05g20450	LOC_Os05g20450	0.351207	64	0.148209	22	0.04873	9	0.713929	110	4.02446	715	1.03318	194	0.0176156	1.21467	up	--	--	Molecular Function: DNA binding (GO:0003677);; Molecular Function: catalytic activity (GO:0003824);; Molecular Function: serine-type endopeptidase activity (GO:0004252);; Biological Process: DNA recombination (GO:0006310);; Biological Process: proteolysis (GO:0006508);; Molecular Function: zinc ion binding (GO:0008270);; Biological Process: DNA integration (GO:0015074);;	--	--	[R]	General function prediction only	Reverse transcriptase (RNA-dependent DNA polymerase);; gag-polypeptide of LTR copia-type;; GAG-pre-integrase domain;; Integrase core domain;; Zinc knuckle	Retrovirus-related Pol polyprotein from transposon RE1 OS=Arabidopsis thaliana OX=3702 GN=RE1 PE=2 SV=1	L	Replication, recombination and repair	retrotransposon protein, putative, unclassified [Oryza sativa Japonica Group]	molecular function: binding (GO:0005488);; molecular function: catalytic activity (GO:0003824);; biological process: metabolic process (GO:0008152);; biological process: cellular process (GO:0009987)
LOC_Os05g23320	LOC_Os05g23320	3.56556	435	3.18955	311	4.53362	546	12.5666	1226	9.77911	1152	9.71876	1242	9.86283e-06	1.11368	up	[D]	Cell cycle control, cell division, chromosome partitioning	Biological Process: cell morphogenesis (GO:0000902);; Molecular Function: binding (GO:0005488);; Cellular Component: plasma membrane (GO:0005886);; Biological Process: cellular protein modification process (GO:0006464);; Biological Process: cell growth (GO:0016049);; Molecular Function: kinase activity (GO:0016301);; Cellular Component: nuclear part (GO:0044428);; Cellular Component: cytoplasmic …	--	--	[R]	General function prediction only	Ankyrin repeats (3 copies);; Ankyrin repeats (many copies);; Ankyrin repeats (many copies);; Ankyrin repeat;; Ankyrin repeat	Ankyrin repeat-containing protein At5g02620 OS=Arabidopsis thaliana OX=3702 GN=At5g02620 PE=1 SV=1	S	Function unknown	PREDICTED: ankycorbin [Oryza sativa Japonica Group]	biological process: cellular process (GO:0009987);; biological process: developmental process (GO:0032502);; biological process: single-organism process (GO:0044699);; biological process: cellular component organization or biogenesis (GO:0071840);; molecular function: binding (GO:0005488);; cellular component: cell (GO:0005623);; cellular component: membrane (GO:0016020);; cellular component: cel…
LOC_Os05g28740	LOC_Os05g28740	6.06216	229	22.1051	659	17.6477	676	19.6659	631	141.66	5276	52.2975	2051	0.0491491	1.07234	up	[T]	Signal transduction mechanisms	Biological Process: response to stress (GO:0006950);; Cellular Component: intracellular membrane-bounded organelle (GO:0043231);;	--	--	--	--	Universal stress protein family	Universal stress protein A-like protein OS=Arabidopsis thaliana OX=3702 GN=At3g01520 PE=1 SV=2	T	Signal transduction mechanisms	PREDICTED: universal stress protein A-like protein [Oryza sativa Japonica Group]	biological process: response to stimulus (GO:0050896);; cellular component: cell (GO:0005623);; cellular component: organelle (GO:0043226);; cellular component: cell part (GO:0044464)
LOC_Os05g32460	LOC_Os05g32460	53.4709	2118	75.1746	2352	73.5	2950	24.4969	825	23.1142	904	47.1611	1940	0.0094048	-1.04345	down	--	--	Biological Process: MAPK cascade (GO:0000165);; Molecular Function: protein binding (GO:0005515);; Cellular Component: nucleus (GO:0005634);; Biological Process: cellular response to nitrogen starvation (GO:0006995);; Cellular Component: chloroplast (GO:0009507);; Biological Process: salicylic acid biosynthetic process (GO:0009697);; Biological Process: defense response to bacterium, incompatible…	--	--	--	--	VQ motif	Sigma factor binding protein 1, chloroplastic OS=Arabidopsis thaliana OX=3702 GN=SIB1 PE=1 SV=1	S	Function unknown	hypothetical protein OsI_19832 [Oryza sativa Indica Group]	biological process: metabolic process (GO:0008152);; biological process: cellular process (GO:0009987);; biological process: signaling (GO:0023052);; biological process: single-organism process (GO:0044699);; biological process: response to stimulus (GO:0050896);; biological process: biological regulation (GO:0065007);; molecular function: binding (GO:0005488);; cellular component: cell (GO:00056…
LOC_Os05g37930	LOC_Os05g37930	24.1771	2352	19.874	1529	15.6168	1539	7.69278	636	10.4895	1006	7.22131	729	2.38659e-06	-1.32255	down	--	--	--	--	--	--	--	--	--	S	Function unknown	PREDICTED: uncharacterized protein LOC4338970 isoform X1 [Oryza sativa Japonica Group]	--
LOC_Os05g38680	LOC_Os05g38680	12.1727	435	10.3719	293	16.2815	590	6.76258	206	4.20738	149	5.63542	210	0.000595535	-1.21387	down	--	--	Biological Process: developmental process (GO:0032502);;	--	--	--	--	Plant protein 1589 of unknown function (A_thal_3526)	--	S	Function unknown	PREDICTED: uncharacterized protein LOC4339025 [Oryza sativa Japonica Group]	biological process: developmental process (GO:0032502)
LOC_Os05g41590	LOC_Os05g41590	1.00063	89	0.858064	61	0.680312	62	7.53037	569	5.09004	447	4.03007	372	1.01999e-09	1.96676	up	[C]	Energy production and conversion	Molecular Function: DNA binding (GO:0003677);; Molecular Function: glycerol-3-phosphate dehydrogenase [NAD+] activity (GO:0004367);; Cellular Component: nucleus (GO:0005634);; Cellular Component: cytosol (GO:0005829);; Biological Process: carbohydrate metabolic process (GO:0005975);; Biological Process: transcription, DNA-templated (GO:0006351);; Biological Process: actin filament organization (G…	K00006|0|osa:4339200|K00006 glycerol-3-phosphate dehydrogenase (NAD+) [EC:1.1.1.8] | (RefSeq) OJ1579_G03.13, OsJ_19053; probable glycerol-3-phosphate dehydrogenase [NAD(+)] 3, cytosolic	Glycerophospholipid metabolism (ko00564)	[C]	Energy production and conversion	NAD-dependent glycerol-3-phosphate dehydrogenase C-terminus;; NAD-dependent glycerol-3-phosphate dehydrogenase N-terminus	Probable glycerol-3-phosphate dehydrogenase [NAD(+)] 3, cytosolic OS=Oryza sativa subsp. japonica OX=39947 GN=Os05g0495700 PE=2 SV=1	C	Energy production and conversion	PREDICTED: probable glycerol-3-phosphate dehydrogenase [NAD(+)] 3, cytosolic [Oryza sativa Japonica Group]	molecular function: binding (GO:0005488);; biological process: metabolic process (GO:0008152);; biological process: single-organism process (GO:0044699);; molecular function: catalytic activity (GO:0003824);; cellular component: cell (GO:0005623);; cellular component: organelle (GO:0043226);; cellular component: cell part (GO:0044464);; biological process: cellular process (GO:0009987);; biologic…
LOC_Os05g45810	LOC_Os05g45810	27.5986	1381	31.3778	1240	19.5961	994	10.5334	448	14.9918	740	13.5903	706	0.000194861	-1.10432	down	[T]	Signal transduction mechanisms	Biological Process: polysaccharide biosynthetic process (GO:0000271);; Molecular Function: calcium ion binding (GO:0005509);; Biological Process: detection of calcium ion (GO:0005513);; Molecular Function: protein binding (GO:0005515);; Cellular Component: cytoplasm (GO:0005737);; Cellular Component: plasma membrane (GO:0005886);; Biological Process: response to water deprivation (GO:0009414);; C…	K06268|3.07355e-154|osa:4339432|K06268 serine/threonine-protein phosphatase 2B regulatory subunit | (RefSeq) CBL4, OJ1014_C08.4; calcineurin B-like protein 4	--	[T]	Signal transduction mechanisms	EF hand;; EF-hand domain;; EF hand;; EF-hand domain pair;; EF-hand domain pair	Calcineurin B-like protein 4 OS=Oryza sativa subsp. japonica OX=39947 GN=CBL4 PE=1 SV=1	DTZ	Cell cycle control, cell division, chromosome partitioning;; Signal transduction mechanisms;; Cytoskeleton	PREDICTED: calcineurin B-like protein 4 isoform X2 [Oryza sativa Japonica Group]	biological process: metabolic process (GO:0008152);; biological process: single-organism process (GO:0044699);; molecular function: binding (GO:0005488);; biological process: response to stimulus (GO:0050896);; cellular component: cell (GO:0005623);; cellular component: cell part (GO:0044464);; cellular component: membrane (GO:0016020);; cellular component: organelle (GO:0043226);; cellular compo…
LOC_Os05g46020	LOC_Os05g46020	4.60158	269	5.37289	248	5.80883	344	21.4918	1066	13.9278	802	25.4387	1541	6.34895e-06	1.44357	up	--	--	Molecular Function: transcription factor activity, sequence-specific DNA binding (GO:0003700);; Cellular Component: nucleus (GO:0005634);; Biological Process: regulation of transcription, DNA-templated (GO:0006355);; Biological Process: amino acid transport (GO:0006865);; Biological Process: toxin catabolic process (GO:0009407);; Cellular Component: plastid (GO:0009536);; Biological Process: resp…	--	--	--	--	WRKY DNA -binding domain	Probable WRKY transcription factor 51 OS=Arabidopsis thaliana OX=3702 GN=WRKY51 PE=1 SV=1	K	Transcription	PREDICTED: probable WRKY transcription factor 50 [Oryza sativa Japonica Group]	biological process: biological regulation (GO:0065007);; molecular function: nucleic acid binding transcription factor activity (GO:0001071);; cellular component: cell (GO:0005623);; cellular component: organelle (GO:0043226);; cellular component: cell part (GO:0044464);; biological process: single-organism process (GO:0044699);; biological process: localization (GO:0051179);; biological process:…
LOC_Os05g47650	LOC_Os05g47650	5.18105	353	7.78134	419	6.84851	473	2.90198	168	3.55928	239	2.53909	180	1.36668e-07	-1.26056	down	--	--	Molecular Function: DNA binding (GO:0003677);; Molecular Function: transcription factor activity, sequence-specific DNA binding (GO:0003700);; Cellular Component: nucleus (GO:0005634);; Biological Process: regulation of transcription, DNA-templated (GO:0006355);; Biological Process: protein targeting to membrane (GO:0006612);; Biological Process: ion transport (GO:0006811);; Biological Process: f…	K09287|0|osa:4339522|K09287 RAV-like factor | (RefSeq) P0560C03.2; AP2/ERF and B3 domain-containing protein Os05g0549800	--	--	--	B3 DNA binding domain;; AP2 domain	AP2/ERF and B3 domain-containing protein Os05g0549800 OS=Oryza sativa subsp. japonica OX=39947 GN=Os05g0549800 PE=2 SV=1	K	Transcription	PREDICTED: AP2/ERF and B3 domain-containing protein Os05g0549800 [Oryza sativa Japonica Group]	molecular function: binding (GO:0005488);; biological process: biological regulation (GO:0065007);; molecular function: nucleic acid binding transcription factor activity (GO:0001071);; cellular component: cell (GO:0005623);; cellular component: organelle (GO:0043226);; cellular component: cell part (GO:0044464);; biological process: localization (GO:0051179);; biological process: metabolic proce…
LOC_Os05g48200	LOC_Os05g48200	0.188121	55	0.385618	89	0.308642	92	0.815271	203	1.07126	309	1.27579	388	0.000595654	1.29397	up	[E]	Amino acid transport and metabolism	Molecular Function: iron ion binding (GO:0005506);; Cellular Component: amyloplast (GO:0009501);; Cellular Component: chloroplast stroma (GO:0009570);; Molecular Function: FMN binding (GO:0010181);; Molecular Function: disulfide oxidoreductase activity (GO:0015036);; Cellular Component: membrane (GO:0016020);; Molecular Function: glutamate synthase (NADH) activity (GO:0016040);; Biological Proces…	K00264|0|osa:4339561|K00264 glutamate synthase (NADPH/NADH) [EC:1.4.1.13 1.4.1.14] | (RefSeq) GLT2, OJ1214_E03.1, OJ1263_E10.17; glutamate synthase 2 [NADH], chloroplastic	Alanine, aspartate and glutamate metabolism (ko00250);; Nitrogen metabolism (ko00910);; Biosynthesis of amino acids (ko01230)	[E]	Amino acid transport and metabolism	Glutamine amidotransferases class-II;; Conserved region in glutamate synthase;; Glutamate synthase central domain;; GXGXG motif;; Pyridine nucleotide-disulphide oxidoreductase;; Dihydroprymidine dehydrogenase domain II, 4Fe-4S cluster;; NAD(P)-binding Rossmann-like domain;; Pyridine nucleotide-disulphide oxidoreductase;; FAD dependent oxidoreductase;; Flavin containing amine oxidoreductase	Glutamate synthase 2 [NADH], chloroplastic OS=Oryza sativa subsp. japonica OX=39947 GN=Os05g0555600 PE=2 SV=2	E	Amino acid transport and metabolism	PREDICTED: glutamate synthase 2 [NADH], chloroplastic [Oryza sativa Japonica Group]	molecular function: binding (GO:0005488);; cellular component: cell (GO:0005623);; cellular component: organelle (GO:0043226);; cellular component: cell part (GO:0044464);; cellular component: organelle part (GO:0044422);; biological process: metabolic process (GO:0008152);; biological process: single-organism process (GO:0044699);; molecular function: catalytic activity (GO:0003824);; cellular c…
LOC_Os05g49320	LOC_Os05g49320	0.254581	8	0.402478	10	0.282241	9	1.83116	49	4.43998	138	1.3981	46	0.00191024	1.47988	up	[J]	Translation, ribosomal structure and biogenesis	Molecular Function: RNA binding (GO:0003723);; Molecular Function: structural constituent of ribosome (GO:0003735);; Cellular Component: ribosome (GO:0005840);; Biological Process: translation (GO:0006412);; Cellular Component: nucleoid (GO:0009295);; Cellular Component: plasmodesma (GO:0009506);; Cellular Component: chloroplast thylakoid membrane (GO:0009535);; Cellular Component: chloroplast st…	K02935|6.78072e-67|osa:4339648|K02935 large subunit ribosomal protein L7/L12 | (RefSeq) rpl12-1; 50S ribosomal protein L12, chloroplastic-like	Ribosome (ko03010)	[J]	Translation, ribosomal structure and biogenesis	Ribosomal protein L7/L12 C-terminal domain;; Ribosomal protein L7/L12 dimerisation domain	50S ribosomal protein L12, chloroplastic OS=Oryza sativa subsp. japonica OX=39947 GN=RPL12-2 PE=2 SV=2	J	Translation, ribosomal structure and biogenesis	PREDICTED: 50S ribosomal protein L12, chloroplastic-like [Oryza sativa Japonica Group]	molecular function: binding (GO:0005488);; molecular function: structural molecule activity (GO:0005198);; cellular component: cell (GO:0005623);; cellular component: macromolecular complex (GO:0032991);; cellular component: organelle (GO:0043226);; cellular component: cell part (GO:0044464);; biological process: metabolic process (GO:0008152);; biological process: cellular process (GO:0009987);;…
LOC_Os05g49860	LOC_Os05g49860	14.8499	518	11.7663	324	9.51272	336	4.62076	137	5.32451	184	6.81617	247	0.00271266	-1.11226	down	--	--	Cellular Component: nucleosome (GO:0000786);; Molecular Function: DNA binding (GO:0003677);; Cellular Component: nucleolus (GO:0005730);; Biological Process: nucleosome assembly (GO:0006334);; Cellular Component: chloroplast (GO:0009507);; Molecular Function: protein heterodimerization activity (GO:0046982);;	--	--	[B]	Chromatin structure and dynamics	Core histone H2A/H2B/H3/H4;; Histone-like transcription factor (CBF/NF-Y) and archaeal histone	Histone H2B.4 OS=Oryza sativa subsp. japonica OX=39947 GN=H2B.4 PE=3 SV=1	B	Chromatin structure and dynamics	histone H2B.4 [Aegilops tauschii subsp. tauschii]	cellular component: cell (GO:0005623);; cellular component: macromolecular complex (GO:0032991);; cellular component: organelle (GO:0043226);; cellular component: organelle part (GO:0044422);; cellular component: cell part (GO:0044464);; molecular function: binding (GO:0005488);; biological process: cellular process (GO:0009987);; biological process: cellular component organization or biogenesis …
LOC_Os05g50190	LOC_Os05g50190	3.03806	231	4.84918	291	4.45523	343	11.6363	751	10.2891	772	10.2963	813	1.3651e-05	1.05626	up	--		Biological Process: phosphorelay signal transduction system (GO:0000160);; Biological Process: microtubule cytoskeleton organization (GO:0000226);; Biological Process: regulation of response to biotic stimulus (GO:0002831);; Molecular Function: protein serine/threonine kinase activity (GO:0004674);; Molecular Function: signal transducer, downstream of receptor, with serine/threonine kinase activi…	--	--	[T]	Signal transduction mechanisms	Protein tyrosine kinase;; Protein kinase domain;; Kinase-like	Serine/threonine-protein kinase STY13 OS=Arabidopsis thaliana OX=3702 GN=STY13 PE=1 SV=2	T	Signal transduction mechanisms	PREDICTED: serine/threonine-protein kinase STY8 [Oryza sativa Japonica Group]	biological process: cellular process (GO:0009987);; biological process: signaling (GO:0023052);; biological process: single-organism process (GO:0044699);; biological process: response to stimulus (GO:0050896);; biological process: biological regulation (GO:0065007);; biological process: cellular component organization or biogenesis (GO:0071840);; biological process: metabolic process (GO:0008152…
LOC_Os05g51420	LOC_Os05g51420	3.25035	431	2.26934	260	2.62535	350	8.17347	959	5.78363	758	8.90722	1129	0.0030281	1.01122	up	[O]	Posttranslational modification, protein turnover, chaperones	Molecular Function: protein kinase activity (GO:0004672);; Cellular Component: nucleus (GO:0005634);; Cellular Component: mitochondrion (GO:0005739);; Cellular Component: vacuolar membrane (GO:0005774);; Cellular Component: Golgi apparatus (GO:0005794);; Cellular Component: cytosol (GO:0005829);; Cellular Component: plasma membrane (GO:0005886);; Biological Process: protein targeting to membrane …	--	--	[C]	Energy production and conversion	SPFH domain / Band 7 family	Hypersensitive-induced response protein-like protein 1 OS=Oryza sativa subsp. japonica OX=39947 GN=HIRL1 PE=2 SV=1	O	Posttranslational modification, protein turnover, chaperones	PREDICTED: hypersensitive-induced response protein 1 isoform X1 [Oryza sativa Japonica Group]	biological process: metabolic process (GO:0008152);; biological process: cellular process (GO:0009987);; molecular function: catalytic activity (GO:0003824);; cellular component: cell (GO:0005623);; cellular component: organelle (GO:0043226);; cellular component: cell part (GO:0044464);; cellular component: membrane (GO:0016020);; cellular component: organelle part (GO:0044422);; biological proce…
LOC_Os06g01972	LOC_Os06g01972	4.16133	251	9.96474	473	10.8803	663	3.33653	171	3.40453	202	2.68443	168	0.000741204	-1.29045	down	--	--	Molecular Function: protein binding (GO:0005515);; Cellular Component: plasma membrane (GO:0005886);; Biological Process: Golgi to vacuole transport (GO:0006896);; Cellular Component: plant-type vacuole membrane (GO:0009705);; Biological Process: unidimensional cell growth (GO:0009826);; Biological Process: plant-type secondary cell wall biogenesis (GO:0009834);; Cellular Component: membrane (GO:…	--	--	--	--	EamA-like transporter family	WAT1-related protein At4g01440 OS=Arabidopsis thaliana OX=3702 GN=At4g01440 PE=2 SV=1	S	Function unknown	PREDICTED: WAT1-related protein At3g30340 [Oryza sativa Japonica Group]	molecular function: binding (GO:0005488);; cellular component: cell (GO:0005623);; cellular component: membrane (GO:0016020);; cellular component: cell part (GO:0044464);; biological process: localization (GO:0051179);; cellular component: organelle (GO:0043226);; cellular component: organelle part (GO:0044422);; biological process: cellular process (GO:0009987);; biological process: developmenta…
LOC_Os06g03930	LOC_Os06g03930	30.0436	2529	21.1833	1408	39.1326	3335	117.883	8420	117.403	9677	100.592	8748	5.3121e-07	1.42079	up	[QV]	Secondary metabolites biosynthesis, transport and catabolism;; Defense mechanisms	Molecular Function: monooxygenase activity (GO:0004497);; Molecular Function: iron ion binding (GO:0005506);; Molecular Function: protein binding (GO:0005515);; Cellular Component: endoplasmic reticulum (GO:0005783);; Biological Process: isoprenoid biosynthetic process (GO:0008299);; Molecular Function: electron carrier activity (GO:0009055);; Biological Process: response to wounding (GO:0009611)…	--	--	[QI]	Secondary metabolites biosynthesis, transport and catabolism;; Lipid transport and metabolism	Cytochrome P450	Cytochrome P450 704C1 OS=Pinus taeda OX=3352 GN=CYP704C1 PE=2 SV=1	Q	Secondary metabolites biosynthesis, transport and catabolism	PREDICTED: cytochrome P450 704C1 [Oryza sativa Japonica Group]	biological process: metabolic process (GO:0008152);; biological process: single-organism process (GO:0044699);; molecular function: catalytic activity (GO:0003824);; molecular function: binding (GO:0005488);; cellular component: cell (GO:0005623);; cellular component: organelle (GO:0043226);; cellular component: cell part (GO:0044464);; biological process: cellular process (GO:0009987);; molecula…
LOC_Os06g04030	LOC_Os06g04030	415.753	14117	432.32	11592	359.507	12369	210.815	6082	222.626	7458	173.784	6128	1.38453e-12	-1.1903	down	--	--	Cellular Component: nucleosome (GO:0000786);; Molecular Function: DNA binding (GO:0003677);; Cellular Component: nucleus (GO:0005634);; Biological Process: glucose catabolic process (GO:0006007);; Biological Process: nucleosome assembly (GO:0006334);; Biological Process: protein targeting (GO:0006605);; Cellular Component: plastid (GO:0009536);; Molecular Function: protein heterodimerization acti…	K11253|2.0907e-93|crb:CARUB_v10002094mg|K11253 histone H3 | (RefSeq) hypothetical protein	--	[B]	Chromatin structure and dynamics	Core histone H2A/H2B/H3/H4	Histone H3.3 OS=Vitis vinifera OX=29760 PE=2 SV=3	B	Chromatin structure and dynamics	hypothetical protein PHYPA_023132 [Physcomitrella patens]	cellular component: cell (GO:0005623);; cellular component: macromolecular complex (GO:0032991);; cellular component: organelle (GO:0043226);; cellular component: organelle part (GO:0044422);; cellular component: cell part (GO:0044464);; molecular function: binding (GO:0005488);; biological process: metabolic process (GO:0008152);; biological process: single-organism process (GO:0044699);; biolog…
LOC_Os06g04480	LOC_Os06g04480	3.53044	145	1.85654	60	2.62128	109	0.399394	14	1.14536	47	0.927436	40	0.0148533	-1.20882	down	--	--	Biological Process: cellular process (GO:0009987);; Cellular Component: nuclear lumen (GO:0031981);;	--	--	[R]	General function prediction only	--	Uncharacterized protein At4g22758 OS=Arabidopsis thaliana OX=3702 GN=At4g22758 PE=2 SV=1	S	Function unknown	PREDICTED: uncharacterized protein At4g22758 [Oryza sativa Japonica Group]	biological process: cellular process (GO:0009987);; cellular component: cell (GO:0005623);; cellular component: membrane-enclosed lumen (GO:0031974);; cellular component: organelle (GO:0043226);; cellular component: organelle part (GO:0044422);; cellular component: cell part (GO:0044464)
LOC_Os06g14240	LOC_Os06g14240	44.3888	1474	44.1137	1157	41.4503	1395	131.442	3707	74.2423	2432	168.574	5811	0.00797414	1.04887	up	[O]	Posttranslational modification, protein turnover, chaperones	Cellular Component: mitochondrion (GO:0005739);; Cellular Component: peroxisomal matrix (GO:0005782);; Biological Process: protein folding (GO:0006457);; Biological Process: response to heat (GO:0009408);; Biological Process: response to high light intensity (GO:0009644);; Biological Process: response to salt stress (GO:0009651);; Biological Process: heat acclimation (GO:0010286);; Biological Pro…	K13993|1.45382e-79|osa:4340661|K13993 HSP20 family protein | (RefSeq) HSP16.0, OsHsp16.0, OsJ_20841; 16.0 kDa heat shock protein, peroxisomal	Protein processing in endoplasmic reticulum (ko04141)	[O]	Posttranslational modification, protein turnover, chaperones	Hsp20/alpha crystallin family	16.0 kDa heat shock protein, peroxisomal OS=Oryza sativa subsp. japonica OX=39947 GN=HSP16.0 PE=2 SV=1	O	Posttranslational modification, protein turnover, chaperones	PREDICTED: 16.0 kDa heat shock protein, peroxisomal [Oryza sativa Japonica Group]	cellular component: cell (GO:0005623);; cellular component: organelle (GO:0043226);; cellular component: cell part (GO:0044464);; cellular component: membrane-enclosed lumen (GO:0031974);; cellular component: organelle part (GO:0044422);; biological process: cellular process (GO:0009987);; biological process: response to stimulus (GO:0050896);; biological process: cellular component organization …
LOC_Os06g15750	LOC_Os06g15750	0.457483	64	0.489762	54	0.401082	57	1.67172	197	1.61042	220	1.43172	206	1.77905e-06	1.35024	up	[U]	Intracellular trafficking, secretion, and vesicular transport	Molecular Function: binding (GO:0005488);; Biological Process: defense response (GO:0006952);; Molecular Function: ADP binding (GO:0043531);;	--	--	[T]	Signal transduction mechanisms	NB-ARC domain	Disease resistance protein RGA2 OS=Solanum bulbocastanum OX=147425 GN=RGA2 PE=1 SV=1	S	Function unknown	hypothetical protein OsJ_20918 [Oryza sativa Japonica Group]	molecular function: binding (GO:0005488);; biological process: response to stimulus (GO:0050896)
LOC_Os06g17950	LOC_Os06g17950	0.957347	172	2.10726	299	1.37674	250	0.619255	95	0.40068	71	0.308062	58	0.000123172	-1.48792	down	--	--	Molecular Function: protein binding (GO:0005515);; Molecular Function: ATP binding (GO:0005524);; Cellular Component: plasma membrane (GO:0005886);; Biological Process: apoptotic process (GO:0006915);; Biological Process: defense response (GO:0006952);; Biological Process: plant-type hypersensitive response (GO:0009626);; Cellular Component: cytoplasmic vesicle (GO:0016023);; Molecular Function: …	K13457|5.71071e-126|sbi:SORBI_10g010670|K13457 disease resistance protein RPM1 | (RefSeq) SORBIDRAFT_10g010670, Sb10g010670; hypothetical protein	Plant-pathogen interaction (ko04626)	[T]	Signal transduction mechanisms	NB-ARC domain	Putative disease resistance RPP13-like protein 3 OS=Arabidopsis thaliana OX=3702 GN=RPP13L3 PE=3 SV=1	S	Function unknown	unnamed protein product [Oryza sativa Japonica Group]	molecular function: binding (GO:0005488);; cellular component: cell (GO:0005623);; cellular component: membrane (GO:0016020);; cellular component: cell part (GO:0044464);; biological process: cellular process (GO:0009987);; biological process: single-organism process (GO:0044699);; biological process: response to stimulus (GO:0050896);; biological process: immune system process (GO:0002376)
LOC_Os06g22460	LOC_Os06g22460	0.496931	58	0.940798	86	0.810112	95	34.3206	3359	127.384	14476	114.039	13641	1.10305e-38	4.41535	up	[R]	General function prediction only	Molecular Function: binding (GO:0005488);; Molecular Function: ATP binding (GO:0005524);; Biological Process: apoptotic process (GO:0006915);; Biological Process: defense response (GO:0006952);; Cellular Component: cytoplasmic vesicle (GO:0016023);; Molecular Function: ADP binding (GO:0043531);; Cellular Component: cell part (GO:0044464);;	K13457|0|dosa:Os06t0330100-00|K13457 disease resistance protein RPM1 | (RAP-DB) Os06g0330100; Similar to Blast resistance protein.	Plant-pathogen interaction (ko04626)	[T]	Signal transduction mechanisms	NB-ARC domain	Disease resistance protein RPM1 OS=Arabidopsis thaliana OX=3702 GN=RPM1 PE=1 SV=1	S	Function unknown	Os06g0330100 [Oryza sativa Japonica Group]	molecular function: binding (GO:0005488);; biological process: cellular process (GO:0009987);; biological process: single-organism process (GO:0044699);; biological process: response to stimulus (GO:0050896);; cellular component: cell part (GO:0044464)
LOC_Os06g32610	LOC_Os06g32610	0.588007	16	0.265421	6	0.52731	14	2.29057	51	6.24132	160	2.97765	81	0.00114705	1.52249	up	--	--	Cellular Component: mitochondrion (GO:0005739);;	--	--	--	--	--	--	--	--	hypothetical protein LOC_Os12g22490 [Oryza sativa Japonica Group]	cellular component: cell (GO:0005623);; cellular component: organelle (GO:0043226);; cellular component: cell part (GO:0044464)
LOC_Os06g35520	LOC_Os06g35520	0.766819	47	1.5319	74	2.30341	142	3.42485	177	19.4966	1165	3.49101	220	0.0384987	1.11188	up	--	--	Biological Process: defense response to nematode (GO:0002215);; Molecular Function: peroxidase activity (GO:0004601);; Molecular Function: protein binding (GO:0005515);; Cellular Component: cell wall (GO:0005618);; Cellular Component: Golgi apparatus (GO:0005794);; Cellular Component: cytosol (GO:0005829);; Biological Process: response to oxidative stress (GO:0006979);; Biological Process: flower…	K00430|0|osa:4341249|K00430 peroxidase [EC:1.11.1.7] | (RefSeq) peroxidase; peroxidase P7	Phenylpropanoid biosynthesis (ko00940)	--	--	Peroxidase	Peroxidase P7 OS=Brassica rapa subsp. rapa OX=51350 PE=1 SV=3	S	Function unknown	PREDICTED: peroxidase P7 [Oryza sativa Japonica Group]	biological process: response to stimulus (GO:0050896);; biological process: metabolic process (GO:0008152);; biological process: cellular process (GO:0009987);; biological process: single-organism process (GO:0044699);; biological process: detoxification (GO:0098754);; molecular function: catalytic activity (GO:0003824);; molecular function: antioxidant activity (GO:0016209);; molecular function:…
LOC_Os06g37450	LOC_Os06g37450	42.1115	3166	32.0394	1902	18.9967	1447	17.0639	1090	15.822	1174	13.53	1057	0.00661151	-1.04263	down	--	--	Molecular Function: transcription factor activity, sequence-specific DNA binding (GO:0003700);; Cellular Component: nucleus (GO:0005634);; Biological Process: regulation of transcription, DNA-templated (GO:0006355);; Biological Process: oligopeptide transport (GO:0006857);; Biological Process: circadian rhythm (GO:0007623);; Molecular Function: zinc ion binding (GO:0008270);; Biological Process: …	--	--	[K]	Transcription	GATA zinc finger	GATA transcription factor 21 OS=Arabidopsis thaliana OX=3702 GN=GATA21 PE=1 SV=2	K	Transcription	PREDICTED: putative GATA transcription factor 22 [Oryza sativa Japonica Group]	biological process: biological regulation (GO:0065007);; molecular function: nucleic acid binding transcription factor activity (GO:0001071);; cellular component: cell (GO:0005623);; cellular component: organelle (GO:0043226);; cellular component: cell part (GO:0044464);; biological process: localization (GO:0051179);; biological process: rhythmic process (GO:0048511);; molecular function: bindin…
LOC_Os06g39960	LOC_Os06g39960	21.4047	1202	22.6437	1004	20.8658	1187	7.2549	347	14.141	784	12.1417	708	0.00152325	-1.03787	down	--	--	Molecular Function: double-stranded DNA binding (GO:0003690);; Molecular Function: transcription factor activity, sequence-specific DNA binding (GO:0003700);; Cellular Component: nucleus (GO:0005634);; Biological Process: regulation of transcription, DNA-templated (GO:0006355);; Biological Process: mRNA export from nucleus (GO:0006406);; Biological Process: defense response (GO:0006952);; Biologi…	--	--	[K]	Transcription	bZIP transcription factor;; Basic region leucine zipper	Transcription factor HY5 OS=Arabidopsis thaliana OX=3702 GN=HY5 PE=1 SV=1	K	Transcription	PREDICTED: transcription factor HY5 isoform X1 [Oryza sativa Japonica Group]	molecular function: binding (GO:0005488);; biological process: biological regulation (GO:0065007);; molecular function: nucleic acid binding transcription factor activity (GO:0001071);; cellular component: cell (GO:0005623);; cellular component: organelle (GO:0043226);; cellular component: cell part (GO:0044464);; biological process: localization (GO:0051179);; biological process: response to sti…
LOC_Os06g40440	LOC_Os06g40440	37.4622	1971	36.966	1536	33.9374	1809	14.1372	632	15.7646	819	14.3836	786	2.69441e-19	-1.46945	down	[O]	Posttranslational modification, protein turnover, chaperones	Molecular Function: nucleotide binding (GO:0000166);; Biological Process: nuclear-transcribed mRNA catabolic process, nonsense-mediated decay (GO:0000184);; Molecular Function: nucleic acid binding (GO:0003676);; Molecular Function: mRNA binding (GO:0003729);; Molecular Function: catalytic activity (GO:0003824);; Cellular Component: nucleus (GO:0005634);; Cellular Component: cytosol (GO:0005829);…	--	--	--	--	Tetratricopeptide repeat;; Tetratricopeptide repeat	--	S	Function unknown	PREDICTED: uncharacterized protein LOC4341478 [Oryza sativa Japonica Group]	molecular function: binding (GO:0005488);; biological process: metabolic process (GO:0008152);; biological process: cellular process (GO:0009987);; biological process: biological regulation (GO:0065007);; molecular function: catalytic activity (GO:0003824);; cellular component: cell (GO:0005623);; cellular component: organelle (GO:0043226);; cellular component: cell part (GO:0044464);; biological…
LOC_Os06g46670	LOC_Os06g46670	21.6884	2956	26.5856	2781	21.7764	2863	9.40977	1000	9.17064	1191	8.29731	1139	1.2682e-29	-1.6021	down	[ET]	Amino acid transport and metabolism;; Signal transduction mechanisms	Molecular Function: G-protein coupled GABA receptor activity (GO:0004965);; Molecular Function: ionotropic glutamate receptor activity (GO:0004970);; Molecular Function: intracellular ligand-gated ion channel activity (GO:0005217);; Molecular Function: extracellular-glutamate-gated ion channel activity (GO:0005234);; Molecular Function: calcium channel activity (GO:0005262);; Molecular Function: …	K05387|0|osa:4341854|K05387 glutamate receptor, ionotropic, plant | (RefSeq) P0547F09.3; glutamate receptor 3.4	--	[PET]	Inorganic ion transport and metabolism;; Amino acid transport and metabolism;; Signal transduction mechanisms	Receptor family ligand binding region;; Ligand-gated ion channel;; Bacterial extracellular solute-binding proteins, family 3;; Periplasmic binding protein	Glutamate receptor 3.4 OS=Arabidopsis thaliana OX=3702 GN=GLR3.4 PE=2 SV=2	S	Function unknown	PREDICTED: glutamate receptor 3.4 [Oryza sativa Japonica Group]	biological process: cellular process (GO:0009987);; biological process: signaling (GO:0023052);; biological process: single-organism process (GO:0044699);; biological process: response to stimulus (GO:0050896);; biological process: biological regulation (GO:0065007);; molecular function: signal transducer activity (GO:0004871);; molecular function: molecular transducer activity (GO:0060089);; bio…
LOC_Os06g48610	LOC_Os06g48610	14.1572	1873	14.7128	1537	10.9863	1473	4.88752	550	6.0815	794	5.12947	705	8.81707e-12	-1.44334	down	--	--	Molecular Function: protein serine/threonine kinase activity (GO:0004674);; Cellular Component: plasma membrane (GO:0005886);; Cellular Component: plastid (GO:0009536);; Biological Process: cellular component organization (GO:0016043);; Biological Process: single-organism cellular process (GO:0044763);; Biological Process: protein autophosphorylation (GO:0046777);; Biological Process: regulation …	--	--	[K]	Transcription	CCT motif	Protein CHLOROPLAST IMPORT APPARATUS 2 OS=Arabidopsis thaliana OX=3702 GN=CIA2 PE=1 SV=1	K	Transcription	PREDICTED: protein CHLOROPLAST IMPORT APPARATUS 2 [Oryza sativa Japonica Group]	biological process: metabolic process (GO:0008152);; biological process: cellular process (GO:0009987);; molecular function: catalytic activity (GO:0003824);; cellular component: cell (GO:0005623);; cellular component: membrane (GO:0016020);; cellular component: cell part (GO:0044464);; cellular component: organelle (GO:0043226);; biological process: cellular component organization or biogenesis …
LOC_Os06g49040	LOC_Os06g49040	68.0867	5563	136.429	8802	101.197	8378	24.5253	1703	70.2451	5662	32.0467	2719	0.00565133	-1.16153	down	--	--	Molecular Function: phosphorelay response regulator activity (GO:0000156);; Molecular Function: DNA binding (GO:0003677);; Molecular Function: chromatin binding (GO:0003682);; Molecular Function: transcription factor activity, sequence-specific DNA binding (GO:0003700);; Molecular Function: protein binding (GO:0005515);; Cellular Component: nucleus (GO:0005634);; Biological Process: regulation of…	--	--	--	--	MYB-CC type transfactor, LHEQLE motif;; Myb-like DNA-binding domain	Protein PHOSPHATE STARVATION RESPONSE 3 OS=Oryza sativa subsp. japonica OX=39947 GN=PHR3 PE=2 SV=1	S	Function unknown	hypothetical protein OsI_24378 [Oryza sativa Indica Group]	biological process: cellular process (GO:0009987);; biological process: signaling (GO:0023052);; biological process: single-organism process (GO:0044699);; biological process: response to stimulus (GO:0050896);; biological process: biological regulation (GO:0065007);; molecular function: signal transducer activity (GO:0004871);; molecular function: binding (GO:0005488);; molecular function: nucle…
LOC_Os07g05360	LOC_Os07g05360	48.7123	4054	302.449	19867	201.872	17022	32.1746	2275	65.8411	5404	81.2545	7021	0.0350315	-1.0978	down	--	--	Molecular Function: protein binding (GO:0005515);; Cellular Component: chloroplast thylakoid membrane (GO:0009535);; Biological Process: response to blue light (GO:0009637);; Biological Process: response to high light intensity (GO:0009644);; Cellular Component: photosystem II oxygen evolving complex (GO:0009654);; Biological Process: response to sucrose (GO:0009744);; Biological Process: respons…	K03541|1.2179e-80|osa:4342395|K03541 photosystem II 10kDa protein | (RefSeq) OJ1470_H06.117; photosystem II 10 kDa polypeptide, chloroplastic	Photosynthesis (ko00195)	--	--	Photosystem II 10 kDa polypeptide PsbR	Photosystem II 10 kDa polypeptide, chloroplastic OS=Hordeum vulgare OX=4513 GN=PSBR PE=3 SV=1	S	Function unknown	PREDICTED: photosystem II 10 kDa polypeptide, chloroplastic [Oryza sativa Japonica Group]	molecular function: binding (GO:0005488);; cellular component: cell (GO:0005623);; cellular component: membrane (GO:0016020);; cellular component: organelle (GO:0043226);; cellular component: organelle part (GO:0044422);; cellular component: cell part (GO:0044464);; biological process: response to stimulus (GO:0050896);; cellular component: macromolecular complex (GO:0032991);; cellular component…
LOC_Os07g07719	LOC_Os07g07719	1.33381	29	0	0	1.41023	31	18.3232	336	9.43786	201	9.22594	207	0.0240961	1.14259	up	[J]	Translation, ribosomal structure and biogenesis	Biological Process: RNA methylation (GO:0001510);; Molecular Function: RNA binding (GO:0003723);; Molecular Function: structural constituent of ribosome (GO:0003735);; Molecular Function: protein binding (GO:0005515);; Cellular Component: cell wall (GO:0005618);; Cellular Component: nucleolus (GO:0005730);; Cellular Component: vacuole (GO:0005773);; Cellular Component: vacuolar membrane (GO:00057…	--	--	[J]	Translation, ribosomal structure and biogenesis	Ribosomal protein S13/S18	40S ribosomal protein S18 OS=Arabidopsis thaliana OX=3702 GN=RPS18A PE=1 SV=1	J	Translation, ribosomal structure and biogenesis	PREDICTED: 40S ribosomal protein S18-like [Oryza sativa Japonica Group]	biological process: metabolic process (GO:0008152);; biological process: cellular process (GO:0009987);; molecular function: binding (GO:0005488);; molecular function: structural molecule activity (GO:0005198);; cellular component: cell (GO:0005623);; cellular component: cell part (GO:0044464);; cellular component: organelle (GO:0043226);; cellular component: organelle part (GO:0044422);; cellula…
LOC_Os07g07974	LOC_Os07g07974	2.80771	342	3.44732	332	5.51823	681	12.0825	1250	21.9185	2633	10.6065	1341	0.00025709	1.33316	up	--	--	Biological Process: DNA metabolic process (GO:0006259);; Biological Process: regulation of transcription, DNA-templated (GO:0006355);; Biological Process: post-embryonic animal morphogenesis (GO:0009886);; Biological Process: flower development (GO:0009908);; Biological Process: regulation of meristem growth (GO:0010075);; Biological Process: covalent chromatin modification (GO:0016569);; Biologi…	--	--	[P]	Inorganic ion transport and metabolism	Tesmin/TSO1-like CXC domain, cysteine-rich domain	Protein tesmin/TSO1-like CXC 2 OS=Arabidopsis thaliana OX=3702 GN=TCX2 PE=1 SV=1	S	Function unknown	PREDICTED: protein tesmin/TSO1-like CXC 2 [Oryza sativa Japonica Group]	biological process: metabolic process (GO:0008152);; biological process: cellular process (GO:0009987);; biological process: biological regulation (GO:0065007);; biological process: developmental process (GO:0032502);; biological process: reproduction (GO:0000003);; biological process: reproductive process (GO:0022414);; biological process: multicellular organismal process (GO:0032501);; biologic…
LOC_Os07g08710	LOC_Os07g08710	39.6745	1990	31.4302	1245	33.7902	1718	14.5624	621	20.4215	1011	13.4019	698	1.0877e-06	-1.24943	down	--	--	Cellular Component: nucleosome (GO:0000786);; Molecular Function: DNA binding (GO:0003677);; Cellular Component: nucleus (GO:0005634);; Biological Process: nucleosome assembly (GO:0006334);; Cellular Component: intracellular non-membrane-bounded organelle (GO:0043232);; Cellular Component: intracellular organelle part (GO:0044446);; Cellular Component: cell periphery (GO:0071944);;	K11275|5.13558e-29|osa:4342583|K11275 histone H1/5 | (RefSeq) OJ1046_F10.127; histone H1	--	--	--	linker histone H1 and H5 family	Histone H1 OS=Zea mays OX=4577 PE=2 SV=2	S	Function unknown	PREDICTED: histone H1 [Oryza sativa Japonica Group]	cellular component: cell (GO:0005623);; cellular component: macromolecular complex (GO:0032991);; cellular component: organelle (GO:0043226);; cellular component: organelle part (GO:0044422);; cellular component: cell part (GO:0044464);; molecular function: binding (GO:0005488);; biological process: cellular process (GO:0009987);; biological process: cellular component organization or biogenesis …
LOC_Os07g13980	LOC_Os07g13980	41.7494	4849	26.8691	2464	57.0967	6718	11.7574	1160	28.1755	3228	11.0085	1328	0.00732927	-1.17535	down	[G]	Carbohydrate transport and metabolism	Molecular Function: ATP binding (GO:0005524);; Cellular Component: cytosol (GO:0005829);; Biological Process: glycogen biosynthetic process (GO:0005978);; Biological Process: pentose-phosphate shunt (GO:0006098);; Biological Process: rRNA processing (GO:0006364);; Molecular Function: glucose-1-phosphate adenylyltransferase activity (GO:0008878);; Cellular Component: amyloplast (GO:0009501);; Cell…	K00975|0|osa:4342819|K00975 glucose-1-phosphate adenylyltransferase [EC:2.7.7.27] | (RefSeq) OJ1341_A08.119; glucose-1-phosphate adenylyltransferase large subunit 1	Starch and sucrose metabolism (ko00500);; Amino sugar and nucleotide sugar metabolism (ko00520)	[M]	Cell wall/membrane/envelope biogenesis	Nucleotidyl transferase	Glucose-1-phosphate adenylyltransferase large subunit 4, chloroplastic/amyloplastic OS=Oryza sativa subsp. japonica OX=39947 GN=AGPL4 PE=1 SV=1	G	Carbohydrate transport and metabolism	PREDICTED: glucose-1-phosphate adenylyltransferase large subunit 1 [Oryza sativa Japonica Group]	molecular function: binding (GO:0005488);; cellular component: cell (GO:0005623);; cellular component: cell part (GO:0044464);; biological process: metabolic process (GO:0008152);; biological process: cellular process (GO:0009987);; biological process: single-organism process (GO:0044699);; molecular function: catalytic activity (GO:0003824);; cellular component: organelle (GO:0043226);; cellular…
LOC_Os07g14890	LOC_Os07g14890	9.50704	308	6.96295	178	10.6455	350	3.03997	85	3.60973	116	3.23073	109	2.8459e-06	-1.44732	down	--	--	--	--	--	--	--	--	--	--	--	PREDICTED: uncharacterized protein LOC4342851 isoform X1 [Oryza sativa Japonica Group]	--
LOC_Os07g23570	LOC_Os07g23570	1.15506	98	0.169278	12	1.22701	106	8.32752	600	3.83741	321	5.72351	504	0.00881913	1.31457	up	[QV]	Secondary metabolites biosynthesis, transport and catabolism;; Defense mechanisms	Molecular Function: monooxygenase activity (GO:0004497);; Molecular Function: binding (GO:0005488);; Molecular Function: iron ion binding (GO:0005506);; Molecular Function: steroid hydroxylase activity (GO:0008395);; Molecular Function: electron carrier activity (GO:0009055);; Biological Process: response to light stimulus (GO:0009416);; Cellular Component: plasmodesma (GO:0009506);; Biological P…	K20660|0|osa:4343032|K20660 cytochrome P450 family 709 | (RefSeq) cytochrome P450 709B1	--	[QI]	Secondary metabolites biosynthesis, transport and catabolism;; Lipid transport and metabolism	Cytochrome P450	Cytochrome P450 709B2 OS=Arabidopsis thaliana OX=3702 GN=CYP709B2 PE=2 SV=1	Q	Secondary metabolites biosynthesis, transport and catabolism	PREDICTED: cytochrome P450 709B1 [Oryza sativa Japonica Group]	biological process: metabolic process (GO:0008152);; biological process: single-organism process (GO:0044699);; molecular function: catalytic activity (GO:0003824);; molecular function: binding (GO:0005488);; molecular function: electron carrier activity (GO:0009055);; biological process: response to stimulus (GO:0050896);; cellular component: cell junction (GO:0030054);; biological process: biol…
LOC_Os07g26100	LOC_Os07g26100	0.088254	5	0	0	0.035027	3	1.17805	57	2.6138	146	0.790794	47	0.000143223	1.71885	up	--	--	--	--	--	--	--	--	--	--	--	PREDICTED: uncharacterized protein LOC4334942 [Oryza sativa Japonica Group]	--
LOC_Os07g29760	LOC_Os07g29760	2.4804	172	1.69223	93	1.32446	93	7.26443	427	8.29202	566	10.0838	724	9.4645e-06	1.55819	up	[O]	Posttranslational modification, protein turnover, chaperones	Cellular Component: plant-type vacuole (GO:0000325);; Cellular Component: extracellular region (GO:0005576);; Cellular Component: nucleus (GO:0005634);; Biological Process: glycolytic process (GO:0006096);; Biological Process: proteolysis (GO:0006508);; Biological Process: water transport (GO:0006833);; Biological Process: hyperosmotic response (GO:0006972);; Biological Process: Golgi organizatio…	K01373|0|osa:4343231|K01373 cathepsin F [EC:3.4.22.41] | (RefSeq) probable cysteine proteinase A494	--	[O]	Posttranslational modification, protein turnover, chaperones	Papain family cysteine protease;; Cathepsin propeptide inhibitor domain (I29)	Probable cysteine protease RD19D OS=Arabidopsis thaliana OX=3702 GN=RD19D PE=2 SV=1	O	Posttranslational modification, protein turnover, chaperones	PREDICTED: probable cysteine proteinase A494 [Oryza sativa Japonica Group]	cellular component: cell (GO:0005623);; cellular component: organelle (GO:0043226);; cellular component: cell part (GO:0044464);; cellular component: extracellular region (GO:0005576);; biological process: metabolic process (GO:0008152);; biological process: cellular process (GO:0009987);; biological process: single-organism process (GO:0044699);; biological process: localization (GO:0051179);; b…
LOC_Os07g37400	LOC_Os07g37400	1.63773	81	0.754994	30	1.17471	59	5.98607	251	3.54546	173	3.83062	196	0.0122779	1.15076	up	--	--	Cellular Component: nucleus (GO:0005634);; Biological Process: response to stress (GO:0006950);; Cellular Component: plastid (GO:0009536);; Biological Process: response to endogenous stimulus (GO:0009719);; Biological Process: response to organic substance (GO:0010033);; Biological Process: response to oxygen-containing compound (GO:1901700);;	--	--	--	--	--	F-box protein SKIP27 OS=Arabidopsis thaliana OX=3702 GN=SKIP27 PE=1 SV=2	S	Function unknown	PREDICTED: F-box protein At4g05010 [Oryza sativa Japonica Group]	cellular component: cell (GO:0005623);; cellular component: organelle (GO:0043226);; cellular component: cell part (GO:0044464);; biological process: response to stimulus (GO:0050896)
LOC_Os07g39450	LOC_Os07g39450	0	0	0	0	0	0	12.6018	204	11.5725	217	10.8743	215	9.5324e-37	4.34495	up	--	--	Cellular Component: mitochondrion (GO:0005739);; Molecular Function: zinc ion binding (GO:0008270);; Cellular Component: plastid (GO:0009536);;	--	--	--	--	--	--	--	--	hypothetical protein [Oryza sativa Japonica Group]	cellular component: cell (GO:0005623);; cellular component: organelle (GO:0043226);; cellular component: cell part (GO:0044464);; molecular function: binding (GO:0005488)
LOC_Os07g42324	LOC_Os07g42324	51.627	2686	93.6305	3846	31.0917	1639	9.1175	403	37.5194	1925	9.19776	497	0.0233078	-1.15837	down	--	--	Biological Process: phosphate ion transport (GO:0006817);; Biological Process: cellular response to phosphate starvation (GO:0016036);; Biological Process: galactolipid biosynthetic process (GO:0019375);; Cellular Component: intracellular membrane-bounded organelle (GO:0043231);; Biological Process: negative regulation of transcription, DNA-templated (GO:0045892);; Biological Process: cellular re…	--	--	[P]	Inorganic ion transport and metabolism	--	SPX domain-containing protein 6 OS=Oryza sativa subsp. japonica OX=39947 GN=SPX6 PE=2 SV=2	P	Inorganic ion transport and metabolism	PREDICTED: SPX domain-containing protein 6 [Oryza sativa Japonica Group]	biological process: localization (GO:0051179);; biological process: cellular process (GO:0009987);; biological process: response to stimulus (GO:0050896);; biological process: metabolic process (GO:0008152);; biological process: single-organism process (GO:0044699);; cellular component: cell (GO:0005623);; cellular component: organelle (GO:0043226);; cellular component: cell part (GO:0044464);; b…
LOC_Os07g43810	LOC_Os07g43810	4.24367	222	1.81975	76	1.81589	97	7.05981	314	50.7453	2615	6.22334	338	0.0223787	1.18743	up	[J]	Translation, ribosomal structure and biogenesis	Biological Process: maltose metabolic process (GO:0000023);; Molecular Function: nucleotide binding (GO:0000166);; Molecular Function: transcription antitermination factor activity, RNA binding (GO:0001072);; Molecular Function: double-stranded DNA binding (GO:0003690);; Molecular Function: single-stranded DNA binding (GO:0003697);; Molecular Function: copper ion binding (GO:0005507);; Molecular …	--	--	[R]	General function prediction only	RNA recognition motif. (a.k.a. RRM, RBD, or RNP domain)	29 kDa ribonucleoprotein A, chloroplastic OS=Nicotiana sylvestris OX=4096 PE=2 SV=1	S	Function unknown	PREDICTED: 29 kDa ribonucleoprotein A, chloroplastic [Oryza sativa Japonica Group]	biological process: metabolic process (GO:0008152);; biological process: cellular process (GO:0009987);; biological process: single-organism process (GO:0044699);; molecular function: binding (GO:0005488);; biological process: biological regulation (GO:0065007);; molecular function: nucleic acid binding transcription factor activity (GO:0001071);; cellular component: cell (GO:0005623);; cellular …
LOC_Os07g44900	LOC_Os07g44900	11.5623	508	8.16251	284	9.1076	406	2.10986	79	3.9398	171	3.75294	172	5.0687e-05	-1.44774	down	[I]	Lipid transport and metabolism	Molecular Function: carboxylic ester hydrolase activity (GO:0004091);; Molecular Function: binding (GO:0005488);; Cellular Component: cytoplasm (GO:0005737);; Cellular Component: mitochondrion (GO:0005739);; Biological Process: defense response (GO:0006952);; Biological Process: metabolic process (GO:0008152);; Biological Process: cell death (GO:0008219);; Biological Process: response to abiotic …	--	--	[V]	Defense mechanisms	alpha/beta hydrolase fold;; Carboxylesterase family	Probable carboxylesterase 18 OS=Arabidopsis thaliana OX=3702 GN=CXE18 PE=1 SV=1	I	Lipid transport and metabolism	PREDICTED: probable carboxylesterase 18 [Oryza sativa Japonica Group]	molecular function: binding (GO:0005488);; cellular component: cell (GO:0005623);; cellular component: cell part (GO:0044464);; cellular component: organelle (GO:0043226);; biological process: response to stimulus (GO:0050896);; biological process: metabolic process (GO:0008152);; biological process: cellular process (GO:0009987);; biological process: single-organism process (GO:0044699);; biolog…
LOC_Os07g48200	LOC_Os07g48200	22.6354	3266	31.9276	3647	21.9237	3218	12.4062	1524	16.4457	2342	11.2789	1672	1.60387e-06	-1.09496	down	--	--	Molecular Function: transcription factor activity, RNA polymerase II transcription factor binding (GO:0001076);; Molecular Function: DNA binding (GO:0003677);; Molecular Function: transcription factor activity, sequence-specific DNA binding (GO:0003700);; Molecular Function: protein binding (GO:0005515);; Cellular Component: nucleus (GO:0005634);; Cellular Component: mitochondrion (GO:0005739);; …	--	--	--	--	B3 DNA binding domain;; CW-type Zinc Finger	B3 domain-containing protein Os07g0679700 OS=Oryza sativa subsp. japonica OX=39947 GN=Os07g0679700 PE=2 SV=1	K	Transcription	PREDICTED: B3 domain-containing protein Os07g0679700 isoform X1 [Oryza sativa Japonica Group]	biological process: biological regulation (GO:0065007);; molecular function: transcription factor activity, protein binding (GO:0000988);; molecular function: binding (GO:0005488);; molecular function: nucleic acid binding transcription factor activity (GO:0001071);; cellular component: cell (GO:0005623);; cellular component: organelle (GO:0043226);; cellular component: cell part (GO:0044464);; b…
LOC_Os07g49390	LOC_Os07g49390	3.57682	235	3.28405	171	5.33389	355	15.5709	868	7.50523	486	15.4208	1051	0.0111603	1.09015	up	[E]	Amino acid transport and metabolism	Molecular Function: prephenate dehydratase activity (GO:0004664);; Cellular Component: mitochondrion (GO:0005739);; Cellular Component: cytosol (GO:0005829);; Biological Process: tyrosine biosynthetic process (GO:0006571);; Biological Process: protein targeting to membrane (GO:0006612);; Biological Process: L-phenylalanine biosynthetic process (GO:0009094);; Cellular Component: chloroplast (GO:00…	K05359|0|osa:4344396|K05359 arogenate/prephenate dehydratase [EC:4.2.1.91 4.2.1.51] | (RefSeq) MTR1; arogenate dehydratase/prephenate dehydratase 2, chloroplastic	Phenylalanine, tyrosine and tryptophan biosynthesis (ko00400);; Biosynthesis of amino acids (ko01230)	[E]	Amino acid transport and metabolism	Prephenate dehydratase	Arogenate dehydratase/prephenate dehydratase 2, chloroplastic OS=Arabidopsis thaliana OX=3702 GN=ADT2 PE=1 SV=1	E	Amino acid transport and metabolism	PREDICTED: arogenate dehydratase/prephenate dehydratase 2, chloroplastic [Oryza sativa Japonica Group]	molecular function: catalytic activity (GO:0003824);; cellular component: cell (GO:0005623);; cellular component: organelle (GO:0043226);; cellular component: cell part (GO:0044464);; biological process: metabolic process (GO:0008152);; biological process: cellular process (GO:0009987);; biological process: single-organism process (GO:0044699);; biological process: localization (GO:0051179);; bio…
LOC_Os08g02110	LOC_Os08g02110	5.13473	312	21.533	1030	21.3478	1311	6.28045	324	6.68159	400	4.04145	255	0.0139642	-1.16997	down	--	--	Biological Process: defense response to nematode (GO:0002215);; Molecular Function: peroxidase activity (GO:0004601);; Cellular Component: vacuolar membrane (GO:0005774);; Cellular Component: Golgi apparatus (GO:0005794);; Cellular Component: cytosol (GO:0005829);; Biological Process: polyamine catabolic process (GO:0006598);; Biological Process: iron ion transport (GO:0006826);; Biological Proce…	K00430|0|osa:4344496|K00430 peroxidase [EC:1.11.1.7] | (RefSeq) peroxidase 47	Phenylpropanoid biosynthesis (ko00940)	--	--	Peroxidase	Peroxidase 47 OS=Arabidopsis thaliana OX=3702 GN=PER47 PE=2 SV=2	G	Carbohydrate transport and metabolism	PREDICTED: peroxidase 47 [Oryza sativa Japonica Group]	biological process: response to stimulus (GO:0050896);; biological process: metabolic process (GO:0008152);; biological process: cellular process (GO:0009987);; biological process: single-organism process (GO:0044699);; biological process: detoxification (GO:0098754);; molecular function: catalytic activity (GO:0003824);; molecular function: antioxidant activity (GO:0016209);; cellular component:…
LOC_Os08g02490	LOC_Os08g02490	1.30168	116	0.881808	62	1.55152	140	5.47405	413	3.55483	312	3.38099	312	0.00319631	1.15965	up	--	--	Molecular Function: DNA binding (GO:0003677);; Molecular Function: AT DNA binding (GO:0003680);; Molecular Function: double-stranded DNA binding (GO:0003690);; Cellular Component: nucleus (GO:0005634);; Biological Process: chromatin organization (GO:0006325);; Biological Process: photomorphogenesis (GO:0009640);; Biological Process: leaf senescence (GO:0010150);; Cellular Component: membrane (GO:…	--	--	--	--	Domain of unknown function (DUF296)	AT-hook motif nuclear-localized protein 1 OS=Arabidopsis thaliana OX=3702 GN=AHL1 PE=1 SV=1	S	Function unknown	PREDICTED: AT-hook motif nuclear-localized protein 1 [Oryza sativa Japonica Group]	molecular function: binding (GO:0005488);; cellular component: cell (GO:0005623);; cellular component: organelle (GO:0043226);; cellular component: cell part (GO:0044464);; biological process: cellular process (GO:0009987);; biological process: cellular component organization or biogenesis (GO:0071840);; biological process: multicellular organismal process (GO:0032501);; biological process: devel…
LOC_Os08g08120	LOC_Os08g08120	31.7392	1881	38.3103	1856	31.6513	1912	12.6499	661	13.4715	818	17.4609	1072	9.9877e-09	-1.3236	down	--	--	Biological Process: defense response to insect (GO:0002213);; Molecular Function: chitinase activity (GO:0004568);; Molecular Function: binding (GO:0005488);; Cellular Component: extracellular region (GO:0005576);; Cellular Component: intracellular (GO:0005622);; Biological Process: chitin catabolic process (GO:0006032);; Molecular Function: zinc ion binding (GO:0008270);; Cellular Component: cel…	--	--	--	--	--	Zinc finger protein CONSTANS OS=Arabidopsis thaliana OX=3702 GN=CO PE=1 SV=1	S	Function unknown	PREDICTED: protein no-on-transient A isoform X1 [Oryza sativa Japonica Group]	biological process: response to stimulus (GO:0050896);; molecular function: catalytic activity (GO:0003824);; molecular function: binding (GO:0005488);; cellular component: extracellular region (GO:0005576);; cellular component: cell (GO:0005623);; cellular component: cell part (GO:0044464);; biological process: metabolic process (GO:0008152)
LOC_Os08g08850	LOC_Os08g08850	57.5918	2262	36.3908	1129	39.9367	1590	6.1796	207	18.7088	725	16.0193	654	0.000600995	-1.43266	down	[I]	Lipid transport and metabolism	Biological Process: unsaturated fatty acid biosynthetic process (GO:0006636);; Cellular Component: chloroplast (GO:0009507);; Biological Process: phosphatidylglycerol metabolic process (GO:0046471);; Molecular Function: delta 3-trans-hexadecenoic acid phosphatidylglycerol desaturase activity (GO:0052637);; Cellular Component: cell periphery (GO:0071944);; Biological Process: response to karrikin …	K20417|1.03848e-111|osa:107277927|K20417 palmitoyl-[glycerolipid] 3-(E)-desaturase [EC:1.14.19.43] | (RefSeq) B1099H05.3; fatty acid desaturase 4, chloroplastic-like	--	[O]	Posttranslational modification, protein turnover, chaperones	B domain of TMEM189, localisation domain	Fatty acid desaturase 4, chloroplastic OS=Arabidopsis thaliana OX=3702 GN=FAD4 PE=1 SV=1	S	Function unknown	PREDICTED: fatty acid desaturase 4, chloroplastic-like [Oryza sativa Japonica Group]	biological process: metabolic process (GO:0008152);; biological process: cellular process (GO:0009987);; biological process: single-organism process (GO:0044699);; cellular component: cell (GO:0005623);; cellular component: organelle (GO:0043226);; cellular component: cell part (GO:0044464);; molecular function: catalytic activity (GO:0003824);; biological process: response to stimulus (GO:005089…
LOC_Os08g09270	LOC_Os08g09270	1.95663	172	1.64465	114	1.39163	124	4.67979	349	5.97597	517	4.36967	398	0.000106849	1.15584	up	--	--	Molecular Function: binding (GO:0005488);; Biological Process: pentose-phosphate shunt (GO:0006098);; Biological Process: rRNA processing (GO:0006364);; Biological Process: tRNA metabolic process (GO:0006399);; Biological Process: signal transduction (GO:0007165);; Cellular Component: plastid (GO:0009536);; Biological Process: chloroplast organization (GO:0009658);; Cellular Component: intracellu…	--	--	[R]	General function prediction only	PPR repeat family;; Pentatricopeptide repeat domain;; PPR repeat;; PPR repeat;; Pentacotripeptide-repeat region of PRORP;; Tetratricopeptide repeat;; Tetratricopeptide repeat;; Tetratricopeptide repeat	Pentatricopeptide repeat-containing protein At3g59040 OS=Arabidopsis thaliana OX=3702 GN=At3g59040 PE=2 SV=2	S	Function unknown	PREDICTED: pentatricopeptide repeat-containing protein At3g59040 [Oryza sativa Japonica Group]	molecular function: binding (GO:0005488);; biological process: metabolic process (GO:0008152);; biological process: cellular process (GO:0009987);; biological process: single-organism process (GO:0044699);; biological process: biological regulation (GO:0065007);; cellular component: cell (GO:0005623);; cellular component: organelle (GO:0043226);; cellular component: cell part (GO:0044464);; biolo…
LOC_Os08g13430	LOC_Os08g13430	2.27289	253	2.47313	217	2.07048	233	9.67741	914	7.38306	809	10.1417	1170	7.43287e-10	1.5678	up	--	--	--	--	--	--	--	--	--	--	--	unnamed protein product [Oryza sativa Japonica Group]	--
LOC_Os08g13570	LOC_Os08g13570	1.26536	117	2.28959	167	2.5219	235	6.03154	472	10.824	982	3.37393	323	0.0220337	1.064	up	--	--	Cellular Component: exocyst (GO:0000145);; Biological Process: exocytosis (GO:0006887);; Cellular Component: cytoplasmic part (GO:0044444);; Biological Process: single-organism cellular process (GO:0044763);; Biological Process: single-organism transport (GO:0044765);; Biological Process: single-organism developmental process (GO:0044767);; Biological Process: anatomical structure development (GO…	--	--	[U]	Intracellular trafficking, secretion, and vesicular transport	Exo70 exocyst complex subunit	Exocyst complex component EXO70E2 OS=Arabidopsis thaliana OX=3702 GN=EXO70E2 PE=1 SV=1	S	Function unknown	PREDICTED: uncharacterized protein LOC4345003 isoform X1 [Oryza sativa Japonica Group]	cellular component: cell (GO:0005623);; cellular component: macromolecular complex (GO:0032991);; cellular component: cell part (GO:0044464);; biological process: cellular process (GO:0009987);; biological process: single-organism process (GO:0044699);; biological process: localization (GO:0051179);; biological process: developmental process (GO:0032502);; biological process: response to stimulus…
LOC_Os08g20410	LOC_Os08g20410	11.2059	560	24.5285	967	12.4048	628	3.64267	155	8.72186	430	6.25985	325	0.00416553	-1.2051	down	--	--	Cellular Component: mitochondrion (GO:0005739);;	--	--	--	--	--	--	--	--	PREDICTED: uncharacterized protein DDB_G0286591 isoform X3 [Oryza sativa Japonica Group]	cellular component: cell (GO:0005623);; cellular component: organelle (GO:0043226);; cellular component: cell part (GO:0044464)
LOC_Os08g20420	LOC_Os08g20420	71.1822	4474	122.825	6085	55.3853	3525	7.69851	413	38.2008	2359	17.2302	1121	0.00132335	-1.45396	down	[M]	Cell wall/membrane/envelope biogenesis	Cellular Component: mitochondrion (GO:0005739);; Biological Process: fatty acid metabolic process (GO:0006631);; Biological Process: glycolipid biosynthetic process (GO:0009247);; Biological Process: response to wounding (GO:0009611);; Biological Process: response to fungus (GO:0009620);; Biological Process: jasmonic acid biosynthetic process (GO:0009695);; Cellular Component: chloroplast inner m…	K03715|0|osa:4345212|K03715 1,2-diacylglycerol 3-beta-galactosyltransferase [EC:2.4.1.46] | (RefSeq) MGD2, OsJ_025729, OsMGD2; probable monogalactosyldiacylglycerol synthase 2, chloroplastic	Glycerolipid metabolism (ko00561)	--	--	Monogalactosyldiacylglycerol (MGDG) synthase;; Glycosyltransferase family 28 C-terminal domain	Probable monogalactosyldiacylglycerol synthase 2, chloroplastic OS=Oryza sativa subsp. japonica OX=39947 GN=MGD2 PE=2 SV=2	M	Cell wall/membrane/envelope biogenesis	PREDICTED: probable monogalactosyldiacylglycerol synthase 2, chloroplastic isoform X1 [Oryza sativa Japonica Group]	cellular component: cell (GO:0005623);; cellular component: organelle (GO:0043226);; cellular component: cell part (GO:0044464);; biological process: metabolic process (GO:0008152);; biological process: cellular process (GO:0009987);; biological process: single-organism process (GO:0044699);; biological process: response to stimulus (GO:0050896);; biological process: multi-organism process (GO:00…
LOC_Os08g28870	LOC_Os08g28870	0.174269	24	0.19244	21	0.162771	23	0.610875	72	1.16198	158	1.03131	148	9.85938e-05	1.56049	up	[K]	Transcription	Molecular Function: nucleotide binding (GO:0000166);; Biological Process: polysaccharide biosynthetic process (GO:0000271);; Biological Process: response to molecule of bacterial origin (GO:0002237);; Biological Process: regionalization (GO:0003002);; Molecular Function: protein serine/threonine kinase activity (GO:0004674);; Molecular Function: ATP binding (GO:0005524);; Cellular Component: nucl…	--	--	--	--	Protein kinase domain;; Leucine rich repeat;; Protein tyrosine kinase;; Leucine Rich repeats (2 copies);; Leucine Rich Repeat;; Leucine Rich repeat;; Leucine rich repeat N-terminal domain	Receptor-like protein kinase HSL1 OS=Arabidopsis thaliana OX=3702 GN=HSL1 PE=2 SV=1	S	Function unknown	PREDICTED: receptor-like protein kinase HSL1 [Oryza sativa Japonica Group]	molecular function: binding (GO:0005488);; biological process: metabolic process (GO:0008152);; biological process: single-organism process (GO:0044699);; biological process: response to stimulus (GO:0050896);; biological process: multicellular organismal process (GO:0032501);; biological process: developmental process (GO:0032502);; biological process: cellular process (GO:0009987);; molecular f…
LOC_Os08g32960	LOC_Os08g32960	3.23961	232	4.58355	260	4.63694	337	1.47416	90	2.33203	165	0.67827	51	0.00308494	-1.27151	down	--	--	Biological Process: response to hormone (GO:0009725);; Molecular Function: phosphatidylinositol phosphate 5-phosphatase activity (GO:0034595);; Biological Process: cellular metabolic process (GO:0044237);; Biological Process: primary metabolic process (GO:0044238);; Cellular Component: nuclear part (GO:0044428);; Biological Process: single-organism cellular process (GO:0044763);; Biological Proce…	--	--	[U]	Intracellular trafficking, secretion, and vesicular transport	Endonuclease/Exonuclease/phosphatase family	Type IV inositol polyphosphate 5-phosphatase 9 OS=Arabidopsis thaliana OX=3702 GN=IP5P9 PE=1 SV=1	T	Signal transduction mechanisms	PREDICTED: type IV inositol polyphosphate 5-phosphatase 9 [Oryza sativa Japonica Group]	biological process: response to stimulus (GO:0050896);; biological process: metabolic process (GO:0008152);; biological process: cellular process (GO:0009987);; molecular function: catalytic activity (GO:0003824);; cellular component: cell (GO:0005623);; cellular component: organelle (GO:0043226);; cellular component: organelle part (GO:0044422);; cellular component: cell part (GO:0044464);; biol…
LOC_Os08g36480	LOC_Os08g36480	110.162	15037	93.801	10110	139.361	19274	39.1691	4543	40.4676	5450	58.5794	8303	1.04516e-05	-1.33464	down	[C]	Energy production and conversion	Molecular Function: iron ion binding (GO:0005506);; Cellular Component: mitochondrion (GO:0005739);; Cellular Component: vacuole (GO:0005773);; Cellular Component: cytosol (GO:0005829);; Cellular Component: plasma membrane (GO:0005886);; Biological Process: nitric oxide biosynthetic process (GO:0006809);; Molecular Function: electron carrier activity (GO:0009055);; Biological Process: response to…	K10534|0|osa:4345795|K10534 nitrate reductase (NAD(P)H) [EC:1.7.1.1 1.7.1.2 1.7.1.3] | (RefSeq) NIA1, NR1, OsJ_27622; nitrate reductase [NADH] 1	Nitrogen metabolism (ko00910)	[C]	Energy production and conversion	Oxidoreductase molybdopterin binding domain;; Mo-co oxidoreductase dimerisation domain;; Oxidoreductase NAD-binding domain;; Oxidoreductase FAD-binding domain;; Cytochrome b5-like Heme/Steroid binding domain	Nitrate reductase [NADH] 1 OS=Oryza sativa subsp. japonica OX=39947 GN=NIA1 PE=2 SV=3	C	Energy production and conversion	PREDICTED: nitrate reductase [NADH] 1 [Oryza sativa Japonica Group]	molecular function: binding (GO:0005488);; cellular component: cell (GO:0005623);; cellular component: organelle (GO:0043226);; cellular component: cell part (GO:0044464);; cellular component: membrane (GO:0016020);; biological process: metabolic process (GO:0008152);; biological process: cellular process (GO:0009987);; molecular function: electron carrier activity (GO:0009055);; biological proce…
LOC_Os08g39460	LOC_Os08g39460	2.34974	170	1.94449	111	1.75986	129	0.997561	62	1.04532	75	1.05881	80	0.00690689	-1.00658	down	[T]	Signal transduction mechanisms	Molecular Function: nucleotide binding (GO:0000166);; Biological Process: cell morphogenesis involved in differentiation (GO:0000904);; Molecular Function: protein kinase activity (GO:0004672);; Molecular Function: protein serine/threonine kinase activity (GO:0004674);; Molecular Function: ATP binding (GO:0005524);; Cellular Component: nucleus (GO:0005634);; Biological Process: protein phosphoryl…	--	--	[R]	General function prediction only	Protein kinase domain;; Protein tyrosine kinase	Serine/threonine-protein kinase UCN OS=Arabidopsis thaliana OX=3702 GN=UNC PE=1 SV=1	T	Signal transduction mechanisms	PREDICTED: serine/threonine-protein kinase UCN [Oryza sativa Japonica Group]	molecular function: binding (GO:0005488);; biological process: cellular process (GO:0009987);; biological process: developmental process (GO:0032502);; biological process: single-organism process (GO:0044699);; biological process: cellular component organization or biogenesis (GO:0071840);; biological process: metabolic process (GO:0008152);; molecular function: catalytic activity (GO:0003824);; …
LOC_Os08g39694	LOC_Os08g39694	1.84043	199	0.883015	82	1.37667	162	11.7369	908	6.85283	773	8.219	840	2.21196e-08	1.82481	up	[QV]	Secondary metabolites biosynthesis, transport and catabolism;; Defense mechanisms	Molecular Function: monooxygenase activity (GO:0004497);; Molecular Function: iron ion binding (GO:0005506);; Molecular Function: protein binding (GO:0005515);; Cellular Component: endoplasmic reticulum (GO:0005783);; Molecular Function: electron carrier activity (GO:0009055);; Biological Process: response to UV (GO:0009411);; Biological Process: phenylpropanoid biosynthetic process (GO:0009699);…	--	--	[Q]	Secondary metabolites biosynthesis, transport and catabolism	Cytochrome P450	Cytochrome P450 76M5 OS=Oryza sativa subsp. japonica OX=39947 GN=CYP76M5 PE=1 SV=1	Q	Secondary metabolites biosynthesis, transport and catabolism	PREDICTED: cytochrome P450 76M5-like [Oryza sativa Japonica Group]	biological process: metabolic process (GO:0008152);; biological process: single-organism process (GO:0044699);; molecular function: catalytic activity (GO:0003824);; molecular function: binding (GO:0005488);; cellular component: cell (GO:0005623);; cellular component: organelle (GO:0043226);; cellular component: cell part (GO:0044464);; molecular function: electron carrier activity (GO:0009055);;…
LOC_Os08g40430	LOC_Os08g40430	0.269554	26	0.536687	40	0.419796	41	0.842866	68	2.31815	216	1.1159	110	0.0496839	1.01728	up	--	--	Biological Process: embryo development ending in seed dormancy (GO:0009793);; Biological Process: thylakoid membrane organization (GO:0010027);; Biological Process: stomatal complex morphogenesis (GO:0010103);; Biological Process: vegetative to reproductive phase transition of meristem (GO:0010228);; Biological Process: iron-sulfur cluster assembly (GO:0016226);; Biological Process: positive regu…	K15032|0|osa:4346032|K15032 mTERF domain-containing protein, mitochondrial | (RefSeq) uncharacterized LOC4346032	--	[KR]	Transcription;; General function prediction only	mTERF	Transcription termination factor MTERF6, chloroplastic/mitochondrial OS=Arabidopsis thaliana OX=3702 GN=MTERF6 PE=2 SV=1	S	Function unknown	PREDICTED: uncharacterized protein LOC4346032 [Oryza sativa Japonica Group]	biological process: reproduction (GO:0000003);; biological process: reproductive process (GO:0022414);; biological process: multicellular organismal process (GO:0032501);; biological process: developmental process (GO:0032502);; biological process: single-organism process (GO:0044699);; biological process: cellular process (GO:0009987);; biological process: cellular component organization or biog…
LOC_Os08g40910	LOC_Os08g40910	2.30713	92	4.40019	138	7.23104	290	29.6954	997	8.55743	334	23.2463	953	0.0155891	1.19978	up	--	--	Biological Process: developmental process (GO:0032502);; Cellular Component: cell part (GO:0044464);; Biological Process: single-organism process (GO:0044699);;	--	--	--	--	--	--	S	Function unknown	PREDICTED: uncharacterized protein LOC4346066 [Oryza sativa Japonica Group]	biological process: developmental process (GO:0032502);; cellular component: cell part (GO:0044464);; biological process: single-organism process (GO:0044699)
LOC_Os08g43334	LOC_Os08g43334	4.5011	296	4.12943	214	5.15919	343	18.7356	1045	8.06749	523	16.7468	1141	0.00763113	1.10786	up	--	--	Molecular Function: transcription factor activity, sequence-specific DNA binding (GO:0003700);; Cellular Component: nucleus (GO:0005634);; Biological Process: regulation of transcription, DNA-templated (GO:0006355);; Biological Process: signal transduction (GO:0007165);; Biological Process: response to heat (GO:0009408);; Biological Process: response to chitin (GO:0010200);; Cellular Component: c…	K09419|0|osa:4346229|K09419 heat shock transcription factor, other eukaryote | (RefSeq) HSF2, HSF21, HSFB2B, OJ1323_A06.29, OsHsf-21, P0544G09.1, rHsf2; heat stress transcription factor B-2b	--	[K]	Transcription	HSF-type DNA-binding	Heat stress transcription factor B-2b OS=Oryza sativa subsp. japonica OX=39947 GN=HSFB2B PE=2 SV=1	K	Transcription	PREDICTED: heat stress transcription factor B-2b [Oryza sativa Japonica Group]	biological process: biological regulation (GO:0065007);; molecular function: nucleic acid binding transcription factor activity (GO:0001071);; cellular component: cell (GO:0005623);; cellular component: organelle (GO:0043226);; cellular component: cell part (GO:0044464);; biological process: cellular process (GO:0009987);; biological process: response to stimulus (GO:0050896);; molecular function…
LOC_Os08g43390	LOC_Os08g43390	9.67299	912	11.7185	872	9.77022	933	5.2058	417	2.99657	279	3.16857	310	2.91122e-07	-1.47455	down	[QV]	Secondary metabolites biosynthesis, transport and catabolism;; Defense mechanisms	Molecular Function: monooxygenase activity (GO:0004497);; Molecular Function: iron ion binding (GO:0005506);; Molecular Function: protein binding (GO:0005515);; Cellular Component: endoplasmic reticulum (GO:0005783);; Biological Process: response to stress (GO:0006950);; Biological Process: positive regulation of cell proliferation (GO:0008284);; Biological Process: lipid biosynthetic process (GO…	--	--	[Q]	Secondary metabolites biosynthesis, transport and catabolism	Cytochrome P450	Cytochrome P450 78A6 OS=Arabidopsis thaliana OX=3702 GN=CYP78A6 PE=2 SV=1	Q	Secondary metabolites biosynthesis, transport and catabolism	PREDICTED: cytochrome P450 78A9 [Oryza sativa Japonica Group]	biological process: metabolic process (GO:0008152);; biological process: single-organism process (GO:0044699);; molecular function: catalytic activity (GO:0003824);; molecular function: binding (GO:0005488);; cellular component: cell (GO:0005623);; cellular component: organelle (GO:0043226);; cellular component: cell part (GO:0044464);; biological process: response to stimulus (GO:0050896);; biol…
LOC_Os09g04160	LOC_Os09g04160	1.40821	132	3.34609	240	5.01383	466	20.8548	1597	14.5577	1294	28.4379	2668	1.42211e-05	1.73888	up	--	--	--	--	--	--	--	--	--	S	Function unknown	PREDICTED: uncharacterized protein LOC4346441 isoform X1 [Oryza sativa Japonica Group]	--
LOC_Os09g10010	LOC_Os09g10010	3.87732	101	0.977311	20	2.53395	67	8.98716	198	11.4981	294	11.5164	310	0.0213562	1.15039	up	--	--	Cellular Component: cytoplasmic vesicle (GO:0016023);;	--	--	--	--	--	--	S	Function unknown	unknown protein [Oryza sativa Japonica Group]	--
LOC_Os09g14700	LOC_Os09g14700	0.585495	29	0.744393	30	0.298531	16	1.85324	78	2.42912	119	2.02465	105	0.00983456	1.18469	up	--	--	Cellular Component: cytoplasmic vesicle (GO:0016023);; Molecular Function: cysteamine dioxygenase activity (GO:0047800);; Biological Process: oxidation-reduction process (GO:0055114);;	K10712|7.3221e-179|dosa:Os09t0316000-01|K10712 cysteamine dioxygenase [EC:1.13.11.19] | (RAP-DB) Os09g0316000; Similar to cupin, RmlC-type.	Taurine and hypotaurine metabolism (ko00430)	[S]	Function unknown	PCO_ADO	Plant cysteine oxidase 5 OS=Arabidopsis thaliana OX=3702 GN=PCO5 PE=1 SV=1	S	Function unknown	Os09g0316000 [Oryza sativa Japonica Group]	biological process: metabolic process (GO:0008152);; biological process: single-organism process (GO:0044699);; molecular function: catalytic activity (GO:0003824)
LOC_Os09g15670	LOC_Os09g15670	23.3004	1411	35.5677	1700	22.6185	1388	9.87269	508	18.8549	1126	11.3768	716	0.00113995	-1.08757	down	[T]	Signal transduction mechanisms	Molecular Function: protein serine/threonine phosphatase activity (GO:0004722);; Molecular Function: protein binding (GO:0005515);; Cellular Component: nucleus (GO:0005634);; Cellular Component: Golgi apparatus (GO:0005794);; Cellular Component: cytosol (GO:0005829);; Biological Process: negative regulation of protein kinase activity (GO:0006469);; Biological Process: protein dephosphorylation (G…	K14497|0|osa:4346736|K14497 protein phosphatase 2C [EC:3.1.3.16] | (RefSeq) OsJ_027745, OsPP2C68; probable protein phosphatase 2C 68	Plant hormone signal transduction (ko04075)	[T]	Signal transduction mechanisms	Protein phosphatase 2C	Probable protein phosphatase 2C 68 OS=Oryza sativa subsp. japonica OX=39947 GN=Os09g0325700 PE=2 SV=2	T	Signal transduction mechanisms	PREDICTED: probable protein phosphatase 2C 68 [Oryza sativa Japonica Group]	biological process: metabolic process (GO:0008152);; biological process: cellular process (GO:0009987);; molecular function: catalytic activity (GO:0003824);; molecular function: binding (GO:0005488);; cellular component: cell (GO:0005623);; cellular component: organelle (GO:0043226);; cellular component: cell part (GO:0044464);; biological process: biological regulation (GO:0065007);; biological…
LOC_Os09g27590	LOC_Os09g27590	7.19911	336	8.85791	327	5.42448	257	3.6131	144	3.2334	149	3.84864	187	0.00129221	-1.0653	down	--	--	Molecular Function: binding (GO:0005488);; Cellular Component: nucleus (GO:0005634);; Biological Process: gene expression (GO:0010467);; Cellular Component: membrane (GO:0016020);; Biological Process: RNA metabolic process (GO:0016070);; Cellular Component: intracellular organelle part (GO:0044446);; Biological Process: single-organism process (GO:0044699);;	--	--	--	--	--	--	S	Function unknown	PREDICTED: uncharacterized protein LOC9266552 [Oryza sativa Japonica Group]	molecular function: binding (GO:0005488);; cellular component: cell (GO:0005623);; cellular component: organelle (GO:0043226);; cellular component: cell part (GO:0044464);; biological process: metabolic process (GO:0008152);; cellular component: membrane (GO:0016020);; biological process: cellular process (GO:0009987);; cellular component: organelle part (GO:0044422);; biological process: single-…
LOC_Os09g28690	LOC_Os09g28690	17.8155	1248	21.9405	1214	10.9972	781	4.60107	274	6.42421	444	5.52923	403	3.54119e-07	-1.57179	down	[I]	Lipid transport and metabolism	Molecular Function: carboxylic ester hydrolase activity (GO:0004091);; Molecular Function: binding (GO:0005488);; Cellular Component: cytosol (GO:0005829);; Biological Process: metabolic process (GO:0008152);; Biological Process: anatomical structure morphogenesis (GO:0009653);; Biological Process: gibberellic acid mediated signaling pathway (GO:0009740);; Biological Process: post-embryonic devel…	--	--	[V]	Defense mechanisms	alpha/beta hydrolase fold;; Carboxylesterase family	Tuliposide A-converting enzyme 1, chloroplastic OS=Tulipa gesneriana OX=13306 GN=TCEA1 PE=1 SV=1	I	Lipid transport and metabolism	PREDICTED: probable carboxylesterase 2 [Oryza sativa Japonica Group]	molecular function: binding (GO:0005488);; cellular component: cell (GO:0005623);; cellular component: cell part (GO:0044464);; biological process: metabolic process (GO:0008152);; biological process: developmental process (GO:0032502);; biological process: cellular process (GO:0009987);; biological process: signaling (GO:0023052);; biological process: single-organism process (GO:0044699);; biolo…
LOC_Os09g29130	LOC_Os09g29130	5.73421	450	3.68947	229	2.85393	227	1.76265	118	1.69734	132	1.16256	95	0.00114027	-1.29823	down	--	--	Molecular Function: DNA binding (GO:0003677);; Molecular Function: transcription factor activity, sequence-specific DNA binding (GO:0003700);; Molecular Function: protein binding (GO:0005515);; Cellular Component: nucleus (GO:0005634);; Biological Process: response to abscisic acid (GO:0009737);; Biological Process: embryo development ending in seed dormancy (GO:0009793);; Biological Process: pos…	--	--	--	--	ZF-HD protein dimerisation region	Zinc-finger homeodomain protein 1 OS=Oryza sativa subsp. japonica OX=39947 GN=ZHD1 PE=2 SV=1	S	Function unknown	PREDICTED: zinc-finger homeodomain protein 1 [Oryza sativa Japonica Group]	molecular function: binding (GO:0005488);; biological process: biological regulation (GO:0065007);; molecular function: nucleic acid binding transcription factor activity (GO:0001071);; cellular component: cell (GO:0005623);; cellular component: organelle (GO:0043226);; cellular component: cell part (GO:0044464);; biological process: response to stimulus (GO:0050896);; biological process: reprodu…
LOC_Os09g29930	LOC_Os09g29930	26.1901	2514	32.9369	2511	25.5891	2486	15.6563	1273	17.2978	1653	14.9216	1488	2.27305e-10	-1.02413	down	--	--	Biological Process: sulfur amino acid metabolic process (GO:0000096);; Molecular Function: DNA binding (GO:0003677);; Molecular Function: transcription factor activity, sequence-specific DNA binding (GO:0003700);; Molecular Function: protein binding (GO:0005515);; Cellular Component: nucleus (GO:0005634);; Biological Process: regulation of transcription, DNA-templated (GO:0006355);; Biological Pr…	--	--	--	--	Helix-loop-helix DNA-binding domain	Transcription factor BIM2 OS=Arabidopsis thaliana OX=3702 GN=BIM2 PE=1 SV=1	K	Transcription	PREDICTED: transcription factor BIM3 isoform X1 [Oryza sativa Japonica Group]	biological process: metabolic process (GO:0008152);; biological process: cellular process (GO:0009987);; biological process: single-organism process (GO:0044699);; molecular function: binding (GO:0005488);; biological process: biological regulation (GO:0065007);; molecular function: nucleic acid binding transcription factor activity (GO:0001071);; cellular component: cell (GO:0005623);; cellular …
LOC_Os09g31080	LOC_Os09g31080	9.93891	468	6.11362	228	14.4869	691	28.0112	1119	61.9231	2871	17.7429	868	0.0380288	1.03607	up	--	--	Cellular Component: plant-type cell wall (GO:0009505);; Biological Process: xylem and phloem pattern formation (GO:0010051);; Cellular Component: intracellular organelle (GO:0043229);; Biological Process: anatomical structure development (GO:0048856);;	--	--	--	--	--	--	--	--	--	cellular component: cell (GO:0005623);; cellular component: cell part (GO:0044464);; biological process: multicellular organismal process (GO:0032501);; biological process: developmental process (GO:0032502);; biological process: single-organism process (GO:0044699);; cellular component: organelle (GO:0043226)
LOC_Os09g32000	LOC_Os09g32000	0.318087	13	0.188242	7	0.754016	31	4.70965	162	1.20035	48	3.07684	129	0.0188467	1.21612	up	--	--	Cellular Component: plastid (GO:0009536);; Cellular Component: cell part (GO:0044464);;	--	--	--	--	Domain of unknown function (DUF4228)	--	S	Function unknown	hypothetical protein OsI_31877 [Oryza sativa Indica Group]	cellular component: cell (GO:0005623);; cellular component: organelle (GO:0043226);; cellular component: cell part (GO:0044464)
LOC_Os09g34214	LOC_Os09g34214	5.60378	433	4.07665	249	5.57293	436	16.7076	1095	12.9288	984	13.5082	1082	0.000193916	1.09364	up	[G]	Carbohydrate transport and metabolism	Cellular Component: cytoplasm (GO:0005737);; Biological Process: defense response (GO:0006952);; Biological Process: salicylic acid metabolic process (GO:0009696);; Biological Process: flavonoid biosynthetic process (GO:0009813);; Biological Process: shoot system morphogenesis (GO:0010016);; Biological Process: response to organic cyclic compound (GO:0014070);; Biological Process: cellular compon…	K13691|0|osa:4347591|K13691 pathogen-inducible salicylic acid glucosyltransferase [EC:2.4.1.-] | (RefSeq) P0217C03.3; UDP-glycosyltransferase 74F2	--	[GC]	Carbohydrate transport and metabolism;; Energy production and conversion	UDP-glucoronosyl and UDP-glucosyl transferase	UDP-glycosyltransferase 79 OS=Oryza sativa subsp. japonica OX=39947 GN=UGT79 PE=1 SV=2	S	Function unknown	PREDICTED: UDP-glycosyltransferase 74F2 [Oryza sativa Japonica Group]	cellular component: cell (GO:0005623);; cellular component: cell part (GO:0044464);; biological process: response to stimulus (GO:0050896);; biological process: metabolic process (GO:0008152);; biological process: cellular process (GO:0009987);; biological process: single-organism process (GO:0044699);; biological process: developmental process (GO:0032502);; biological process: cellular componen…
LOC_Os09g34890	LOC_Os09g34890	7.76083	246	12.3696	309	14.9608	479	5.72332	154	5.96194	186	5.19206	171	0.000598428	-1.11123	down	--	--	Biological Process: multicellular organism development (GO:0007275);; Cellular Component: plastid (GO:0009536);;	--	--	--	--	--	Protein LITTLE ZIPPER 2 OS=Arabidopsis thaliana OX=3702 GN=ZPR2 PE=1 SV=1	S	Function unknown	unknown protein [Oryza sativa Japonica Group]	biological process: multicellular organismal process (GO:0032501);; biological process: developmental process (GO:0032502);; biological process: single-organism process (GO:0044699);; cellular component: cell (GO:0005623);; cellular component: organelle (GO:0043226);; cellular component: cell part (GO:0044464)
LOC_Os09g36220	LOC_Os09g36220	50.6574	5289	51.5044	4246	38.5565	4079	18.7925	1667	22.3839	2306	28.9093	3134	0.000314472	-1.09198	down	[T]	Signal transduction mechanisms	Molecular Function: phosphorelay response regulator activity (GO:0000156);; Biological Process: phosphorelay signal transduction system (GO:0000160);; Molecular Function: transcription factor activity, sequence-specific DNA binding (GO:0003700);; Molecular Function: protein binding (GO:0005515);; Cellular Component: nucleus (GO:0005634);; Biological Process: regulation of transcription, DNA-templ…	K12130|0|osa:4347674|K12130 pseudo-response regulator 5 | (RefSeq) OJ1254_E07.28, OsPRR95, PRR95; two-component response regulator-like PRR95	Circadian rhythm - plant (ko04712)	[K]	Transcription	Response regulator receiver domain;; CCT motif	Two-component response regulator-like PRR95 OS=Oryza sativa subsp. japonica OX=39947 GN=PRR95 PE=2 SV=1	K	Transcription	PREDICTED: two-component response regulator-like PRR95 [Oryza sativa Japonica Group]	biological process: cellular process (GO:0009987);; biological process: signaling (GO:0023052);; biological process: single-organism process (GO:0044699);; biological process: response to stimulus (GO:0050896);; biological process: biological regulation (GO:0065007);; molecular function: signal transducer activity (GO:0004871);; molecular function: nucleic acid binding transcription factor activi…
LOC_Os09g37394	LOC_Os09g37394	3.55213	105	3.51307	82	3.99948	120	1.11062	28	2.54182	74	1.14126	35	0.0218626	-1.06709	down	--	--	Molecular Function: calmodulin binding (GO:0005516);; Cellular Component: mitochondrion (GO:0005739);; Biological Process: auxin-activated signaling pathway (GO:0009734);;	--	--	--	--	Auxin responsive protein	Auxin-responsive protein SAUR36 OS=Oryza sativa subsp. japonica OX=39947 GN=SAUR39 PE=2 SV=1	S	Function unknown	PREDICTED: auxin-responsive protein SAUR36-like [Oryza sativa Japonica Group]	molecular function: binding (GO:0005488);; cellular component: cell (GO:0005623);; cellular component: organelle (GO:0043226);; cellular component: cell part (GO:0044464);; biological process: cellular process (GO:0009987);; biological process: signaling (GO:0023052);; biological process: single-organism process (GO:0044699);; biological process: response to stimulus (GO:0050896);; biological pro…
LOC_Os09g38020	LOC_Os09g38020	33.6978	1025	42.6554	1025	34.6554	1068	14.7032	380	17.8344	536	13.5835	429	4.0711e-17	-1.43734	down	--	--	Cellular Component: nucleosome (GO:0000786);; Molecular Function: DNA binding (GO:0003677);; Cellular Component: nucleolus (GO:0005730);; Cellular Component: mitochondrion (GO:0005739);; Cellular Component: vacuolar membrane (GO:0005774);; Cellular Component: Golgi apparatus (GO:0005794);; Cellular Component: cytosol (GO:0005829);; Cellular Component: plasma membrane (GO:0005886);; Biological Pro…	K11254|1.24465e-50|zma:103634846|K11254 histone H4 | (RefSeq) histone H4	--	[B]	Chromatin structure and dynamics	Centromere kinetochore component CENP-T histone fold;; TATA box binding protein associated factor (TAF)	Histone H4 OS=Glycine max OX=3847 PE=3 SV=1	B	Chromatin structure and dynamics	histone H4 [Zea mays]	cellular component: cell (GO:0005623);; cellular component: macromolecular complex (GO:0032991);; cellular component: organelle (GO:0043226);; cellular component: organelle part (GO:0044422);; cellular component: cell part (GO:0044464);; molecular function: binding (GO:0005488);; cellular component: membrane (GO:0016020);; biological process: cellular process (GO:0009987);; biological process: ce…
LOC_Os10g02920	LOC_Os10g02920	1.72995	62	3.04995	86	2.93673	106	10.9375	331	4.59709	162	10.4204	385	0.0199899	1.09326	up	--	--	Molecular Function: protein binding (GO:0005515);; Cellular Component: vacuole (GO:0005773);; Cellular Component: Golgi apparatus (GO:0005794);; Cellular Component: chloroplast (GO:0009507);; Biological Process: response to hexose (GO:0009746);; Cellular Component: membrane (GO:0016020);; Cellular Component: integral component of membrane (GO:0016021);; Cellular Component: cytoplasmic vesicle (GO…	K08360|1.19451e-115|osa:4347995|K08360 cytochrome b-561 [EC:1.16.5.1] | (RefSeq) probable ascorbate-specific transmembrane electron transporter 1	--	[C]	Energy production and conversion	Eukaryotic cytochrome b561	Ascorbate-specific transmembrane electron transporter 2 OS=Zea mays OX=4577 PE=2 SV=1	O	Posttranslational modification, protein turnover, chaperones	PREDICTED: probable ascorbate-specific transmembrane electron transporter 1 [Oryza sativa Japonica Group]	molecular function: binding (GO:0005488);; cellular component: cell (GO:0005623);; cellular component: organelle (GO:0043226);; cellular component: cell part (GO:0044464);; biological process: response to stimulus (GO:0050896);; cellular component: membrane (GO:0016020);; cellular component: membrane part (GO:0044425);; biological process: cellular process (GO:0009987);; biological process: cellu…
LOC_Os10g14011	LOC_Os10g14011	2.49614	101	2.98775	95	3.98421	163	8.981	307	9.08947	361	7.6918	321	0.000382831	1.05266	up	--	--	Cellular Component: mitochondrion (GO:0005739);;	--	--	--	--	--	--	--	--	hypothetical protein OJ1004_F02.19 [Oryza sativa Japonica Group]	cellular component: cell (GO:0005623);; cellular component: organelle (GO:0043226);; cellular component: cell part (GO:0044464)
LOC_Os10g18490	LOC_Os10g18490	1.55767	36	1.74184	32	1.6766	39	13.2473	258	8.30648	188	15.1098	360	5.74575e-09	2.02516	up	--	--	Cellular Component: cytoplasm (GO:0005737);; Biological Process: metabolic process (GO:0008152);; Biological Process: fatty acid catabolic process (GO:0009062);; Molecular Function: transferase activity, transferring hexosyl groups (GO:0016758);; Cellular Component: intracellular membrane-bounded organelle (GO:0043231);; Biological Process: regulation of cellular process (GO:0050794);; Biological…	--	--	[GC]	Carbohydrate transport and metabolism;; Energy production and conversion	--	UDP-glycosyltransferase 83A1 OS=Arabidopsis thaliana OX=3702 GN=UGT83A1 PE=2 SV=1	S	Function unknown	Putative glucosyltransferase [Oryza sativa Japonica Group]	cellular component: cell (GO:0005623);; cellular component: cell part (GO:0044464);; biological process: metabolic process (GO:0008152);; biological process: cellular process (GO:0009987);; biological process: single-organism process (GO:0044699);; molecular function: catalytic activity (GO:0003824);; cellular component: organelle (GO:0043226);; biological process: biological regulation (GO:00650…
LOC_Os10g21324	LOC_Os10g21324	3.2906	98	6.04392	141	6.43502	193	1.50111	38	0.076509	3	0.248895	8	0.0127531	-1.25081	down	[C]	Energy production and conversion	Molecular Function: iron ion binding (GO:0005506);; Biological Process: DNA-templated transcription, elongation (GO:0006354);; Biological Process: toxin catabolic process (GO:0009407);; Cellular Component: cytochrome b6f complex (GO:0009512);; Cellular Component: chloroplast thylakoid membrane (GO:0009535);; Biological Process: photosynthetic electron transport in photosystem I (GO:0009773);; Bio…	K02635|3.01783e-166|sita:19526818|K02635 cytochrome b6 | (RefSeq) petB, W841_p034; cytochrome b6	Photosynthesis (ko00195)	[C]	Energy production and conversion	Cytochrome b/b6/petB;; Cytochrome b(N-terminal)/b6/petB	Cytochrome b6 OS=Triticum aestivum OX=4565 GN=petB PE=3 SV=1	C	Energy production and conversion	cytochrome b6 (chloroplast) [Oryza barthii]	molecular function: binding (GO:0005488);; biological process: metabolic process (GO:0008152);; biological process: cellular process (GO:0009987);; biological process: single-organism process (GO:0044699);; biological process: response to stimulus (GO:0050896);; biological process: detoxification (GO:0098754);; cellular component: cell (GO:0005623);; cellular component: macromolecular complex (GO…
LOC_Os10g28350	LOC_Os10g28350	1.62209	65	1.69078	54	2.00913	81	11.9821	405	3.87437	153	3.97937	165	0.0396004	1.05727	up	[E]	Amino acid transport and metabolism	Biological Process: response to hypoxia (GO:0001666);; Molecular Function: iron ion binding (GO:0005506);; Cellular Component: nucleus (GO:0005634);; Cellular Component: cytoplasm (GO:0005737);; Cellular Component: cytosol (GO:0005829);; Cellular Component: plasma membrane (GO:0005886);; Biological Process: systemic acquired resistance, salicylic acid mediated signaling pathway (GO:0009862);; Mol…	K08967|5.47159e-148|dosa:Os10t0419400-01|K08967 1,2-dihydroxy-3-keto-5-methylthiopentene dioxygenase [EC:1.13.11.53 1.13.11.54] | (RAP-DB) Os10g0419400; Similar to SIPL.	Cysteine and methionine metabolism (ko00270)	[S]	Function unknown	ARD/ARD' family;; Cupin domain;; AraC-like ligand binding domain	1,2-dihydroxy-3-keto-5-methylthiopentene dioxygenase 1 OS=Oryza sativa subsp. japonica OX=39947 GN=ARD1 PE=2 SV=1	S	Function unknown	RecName: Full=1,2-dihydroxy-3-keto-5-methylthiopentene dioxygenase 1; AltName: Full=Acireductone dioxygenase (Fe(2+)-requiring) 1; Short=ARD 1; Short=Fe-ARD 1; AltName: Full=Submergence-induced protein 2	biological process: response to stimulus (GO:0050896);; molecular function: binding (GO:0005488);; cellular component: cell (GO:0005623);; cellular component: organelle (GO:0043226);; cellular component: cell part (GO:0044464);; cellular component: membrane (GO:0016020);; biological process: cellular process (GO:0009987);; biological process: signaling (GO:0023052);; biological process: single-or…
LOC_Os10g32540	LOC_Os10g32540	0.533351	69	0.497534	51	0.520023	68	1.94556	213	4.86487	618	1.83822	246	7.55927e-05	1.58444	up	--	--	Molecular Function: DNA binding (GO:0003677);; Cellular Component: nucleus (GO:0005634);; Cellular Component: mitochondrion (GO:0005739);; Cellular Component: chloroplast (GO:0009507);; Cellular Component: plastid chromosome (GO:0009508);; Cellular Component: membrane (GO:0016020);; Biological Process: mRNA modification (GO:0016556);; Biological Process: transcription from plastid promoter (GO:00…	--	--	--	--	Pentacotripeptide-repeat region of PRORP;; SAP domain;; PPR repeat family	Pentatricopeptide repeat-containing protein At1g12620 OS=Arabidopsis thaliana OX=3702 GN=At1g12620 PE=2 SV=1	S	Function unknown	PREDICTED: uncharacterized protein LOC4348823 [Oryza sativa Japonica Group]	molecular function: binding (GO:0005488);; cellular component: cell (GO:0005623);; cellular component: organelle (GO:0043226);; cellular component: cell part (GO:0044464);; cellular component: organelle part (GO:0044422);; cellular component: membrane (GO:0016020);; biological process: metabolic process (GO:0008152);; biological process: cellular process (GO:0009987);; biological process: localiz…
LOC_Os10g34083	LOC_Os10g34083	0.916187	31	1.05735	28	1.6865	58	4.13103	118	5.06105	167	5.58455	194	0.000666793	1.34743	up	--	--	--	--	--	--	--	--	--	--	--	--	--
LOC_Os10g38470	LOC_Os10g38470	1.60902	77	1.16988	44	1.41856	69	8.03514	325	6.78791	319	4.85847	240	7.6906e-07	1.60501	up	[O]	Posttranslational modification, protein turnover, chaperones	Biological Process: maltose metabolic process (GO:0000023);; Molecular Function: glutathione transferase activity (GO:0004364);; Cellular Component: nucleus (GO:0005634);; Cellular Component: cytosol (GO:0005829);; Biological Process: pentose-phosphate shunt (GO:0006098);; Biological Process: tryptophan catabolic process (GO:0006569);; Biological Process: fatty acid beta-oxidation (GO:0006635);; …	K00799|9.55687e-168|dosa:Os10t0528100-01|K00799 glutathione S-transferase [EC:2.5.1.18] | (RAP-DB) Os10g0528100, GSTU24, TAU_GLUTATHIONE_S-TRANSFERASE_24; Similar to Glutathione S-transferase GST 42 (EC 2.5.1.18) (Fragment).	Glutathione metabolism (ko00480)	[O]	Posttranslational modification, protein turnover, chaperones	Glutathione S-transferase, N-terminal domain;; Glutathione S-transferase, N-terminal domain;; Glutathione S-transferase, N-terminal domain;; Glutathione S-transferase, C-terminal domain;; Glutathione S-transferase, C-terminal domain	Probable glutathione S-transferase GSTU6 OS=Oryza sativa subsp. japonica OX=39947 GN=GSTU6 PE=2 SV=2	O	Posttranslational modification, protein turnover, chaperones	putative glutathione S-transferase [Oryza sativa Japonica Group]	biological process: metabolic process (GO:0008152);; biological process: cellular process (GO:0009987);; biological process: single-organism process (GO:0044699);; molecular function: catalytic activity (GO:0003824);; cellular component: cell (GO:0005623);; cellular component: organelle (GO:0043226);; cellular component: cell part (GO:0044464);; biological process: developmental process (GO:00325…
LOC_Os10g39410	LOC_Os10g39410	30.4994	835	30.3456	656	34.0487	945	18.4422	429	18.4943	500	13.6942	390	1.30795e-07	-1.09002	down	--	--	Cellular Component: nucleosome (GO:0000786);; Molecular Function: DNA binding (GO:0003677);; Cellular Component: nucleolus (GO:0005730);; Cellular Component: mitochondrion (GO:0005739);; Cellular Component: vacuolar membrane (GO:0005774);; Cellular Component: Golgi apparatus (GO:0005794);; Cellular Component: cytosol (GO:0005829);; Cellular Component: plasma membrane (GO:0005886);; Biological Pro…	K11254|1.24465e-50|zma:103634846|K11254 histone H4 | (RefSeq) histone H4	--	[B]	Chromatin structure and dynamics	Centromere kinetochore component CENP-T histone fold;; TATA box binding protein associated factor (TAF)	Histone H4 OS=Glycine max OX=3847 PE=3 SV=1	B	Chromatin structure and dynamics	histone H4 [Zea mays]	cellular component: cell (GO:0005623);; cellular component: macromolecular complex (GO:0032991);; cellular component: organelle (GO:0043226);; cellular component: organelle part (GO:0044422);; cellular component: cell part (GO:0044464);; molecular function: binding (GO:0005488);; cellular component: membrane (GO:0016020);; biological process: cellular process (GO:0009987);; biological process: ce…
LOC_Os11g02620	LOC_Os11g02620	0.084845	8	0.160919	11	0.022461	2	1.17029	85	0.784285	66	0.941794	83	0.000686933	1.58933	up	--	--	Cellular Component: plasma membrane (GO:0005886);; Cellular Component: plastid (GO:0009536);; Biological Process: response to blue light (GO:0009637);; Biological Process: determination of bilateral symmetry (GO:0009855);; Biological Process: pollen tube growth (GO:0009860);; Biological Process: flower development (GO:0009908);; Biological Process: polarity specification of adaxial/abaxial axis (…	--	--	--	--	NPH3 family;; BTB/POZ domain	BTB/POZ domain-containing protein At3g08570 OS=Arabidopsis thaliana OX=3702 GN=At3g08570 PE=2 SV=2	S	Function unknown	PREDICTED: BTB/POZ domain-containing protein At3g08570 [Oryza sativa Japonica Group]	cellular component: cell (GO:0005623);; cellular component: membrane (GO:0016020);; cellular component: cell part (GO:0044464);; cellular component: organelle (GO:0043226);; biological process: response to stimulus (GO:0050896);; biological process: multicellular organismal process (GO:0032501);; biological process: developmental process (GO:0032502);; biological process: single-organism process …
LOC_Os11g03240	LOC_Os11g03240	19.6158	1443	16.5916	964	15.4078	1148	7.00145	438	8.49645	617	7.74758	592	3.8048e-08	-1.28814	down	[V]	Defense mechanisms	Biological Process: drug transmembrane transport (GO:0006855);; Biological Process: purine nucleobase transport (GO:0006863);; Cellular Component: plant-type vacuole membrane (GO:0009705);; Biological Process: proanthocyanidin biosynthetic process (GO:0010023);; Biological Process: maintenance of seed dormancy (GO:0010231);; Molecular Function: drug transmembrane transporter activity (GO:0015238)…	K03327|0|osa:4349644|K03327 multidrug resistance protein, MATE family | (RefSeq) protein DETOXIFICATION 21	--	[R]	General function prediction only	MatE	Protein DETOXIFICATION 21 OS=Arabidopsis thaliana OX=3702 GN=DTX21 PE=1 SV=1	V	Defense mechanisms	PREDICTED: protein DETOXIFICATION 21 [Oryza sativa Japonica Group]	biological process: single-organism process (GO:0044699);; biological process: response to stimulus (GO:0050896);; biological process: localization (GO:0051179);; cellular component: cell (GO:0005623);; cellular component: membrane (GO:0016020);; cellular component: organelle (GO:0043226);; cellular component: organelle part (GO:0044422);; cellular component: cell part (GO:0044464);; biological p…
LOC_Os11g05494	LOC_Os11g05494	1.52144	35	0.663528	12	1.33407	31	5.17856	101	2.70771	62	7.77457	185	0.0465583	1.07442	up	--	--	--	--	--	--	--	--	--	--	--	Os11g0153100, partial [Oryza sativa Japonica Group]	--
LOC_Os11g07980	LOC_Os11g07980	11.3309	421	15.6622	472	11.6138	445	35.0506	1113	49.7665	1883	45.9018	1829	1.13006e-08	1.39002	up	[T]	Signal transduction mechanisms	Molecular Function: nucleic acid binding (GO:0003676);; Molecular Function: zinc ion binding (GO:0008270);; Cellular Component: membrane (GO:0016020);;	--	--	[T]	Signal transduction mechanisms	Ankyrin repeats (3 copies);; Ankyrin repeats (many copies);; Ankyrin repeat;; Ankyrin repeat;; Ankyrin repeats (many copies)	Protein ACCELERATED CELL DEATH 6 OS=Arabidopsis thaliana OX=3702 GN=ACD6 PE=1 SV=1	--	--	Os11g0182500, partial [Oryza sativa Japonica Group]	molecular function: binding (GO:0005488);; cellular component: membrane (GO:0016020)
LOC_Os11g10470	LOC_Os11g10470	4.56871	136	3.58448	85	3.8826	117	14.5035	366	8.90851	261	10.652	329	0.00660795	1.02334	up	--	--	Cellular Component: mitochondrion (GO:0005739);;	--	--	--	--	--	--	--	--	PREDICTED: uncharacterized protein LOC9269460 [Oryza sativa Japonica Group]	cellular component: cell (GO:0005623);; cellular component: organelle (GO:0043226);; cellular component: cell part (GO:0044464)
LOC_Os11g22350	LOC_Os11g22350	5.17398	806	6.68722	822	9.84968	1554	1.16498	155	0.554478	86	0.752623	122	7.76778e-17	-2.63898	down	[V]	Defense mechanisms	Molecular Function: ATP binding (GO:0005524);; Cellular Component: plasma membrane (GO:0005886);; Biological Process: obsolete ATP catabolic process (GO:0006200);; Biological Process: response to stress (GO:0006950);; Biological Process: response to nematode (GO:0009624);; Biological Process: response to abiotic stimulus (GO:0009628);; Cellular Component: chloroplast envelope (GO:0009941);; Cellu…	--	--	[Q]	Secondary metabolites biosynthesis, transport and catabolism	ABC transporter	ABC transporter G family member 28 OS=Arabidopsis thaliana OX=3702 GN=ABCG28 PE=3 SV=1	V	Defense mechanisms	PREDICTED: ABC transporter G family member 28 [Oryza sativa Japonica Group]	molecular function: binding (GO:0005488);; cellular component: cell (GO:0005623);; cellular component: membrane (GO:0016020);; cellular component: cell part (GO:0044464);; biological process: response to stimulus (GO:0050896);; biological process: multi-organism process (GO:0051704);; cellular component: organelle (GO:0043226);; cellular component: organelle part (GO:0044422);; molecular function…
LOC_Os11g26150	LOC_Os11g26150	0.474249	35	0.413313	24	0.680359	51	1.57673	99	2.53115	184	2.09837	161	0.00109938	1.31542	up	[T]	Signal transduction mechanisms	Molecular Function: transcription factor activity, sequence-specific DNA binding (GO:0003700);; Molecular Function: protein serine/threonine kinase activity (GO:0004674);; Molecular Function: protein binding (GO:0005515);; Molecular Function: ATP binding (GO:0005524);; Cellular Component: nucleus (GO:0005634);; Cellular Component: cytoplasm (GO:0005737);; Cellular Component: plasma membrane (GO:0…	--	--	[R]	General function prediction only	Protein tyrosine kinase	Probable serine/threonine-protein kinase WNK3 OS=Oryza sativa subsp. japonica OX=39947 GN=WNK3 PE=2 SV=1	T	Signal transduction mechanisms	hypothetical protein OsJ_13740 [Oryza sativa Japonica Group]	biological process: biological regulation (GO:0065007);; molecular function: nucleic acid binding transcription factor activity (GO:0001071);; biological process: metabolic process (GO:0008152);; biological process: cellular process (GO:0009987);; molecular function: catalytic activity (GO:0003824);; molecular function: binding (GO:0005488);; cellular component: cell (GO:0005623);; cellular compo…
LOC_Os11g29970	LOC_Os11g29970	1.61729	243	1.56148	185	1.21079	184	4.00629	511	4.9868	738	3.69188	575	1.15913e-05	1.14492	up	[R]	General function prediction only	Molecular Function: binding (GO:0005488);; Cellular Component: mitochondrion (GO:0005739);; Biological Process: defense response (GO:0006952);; Cellular Component: plastid (GO:0009536);; Molecular Function: ADP binding (GO:0043531);;	--	--	[T]	Signal transduction mechanisms	NB-ARC domain;; Leucine Rich repeats (2 copies)	Putative disease resistance RPP13-like protein 1 OS=Arabidopsis thaliana OX=3702 GN=RPPL1 PE=3 SV=1	S	Function unknown	NB-ARC domain containing protein, expressed [Oryza sativa Japonica Group]	molecular function: binding (GO:0005488);; cellular component: cell (GO:0005623);; cellular component: organelle (GO:0043226);; cellular component: cell part (GO:0044464);; biological process: response to stimulus (GO:0050896)
LOC_Os11g33394	LOC_Os11g33394	1.66037	125	1.49956	87	2.80677	208	5.51191	342	5.83889	421	5.694	432	0.00404898	1.04222	up	--	--	--	--	--	--	--	Plant protein of unknown function	UPF0481 protein At3g47200 OS=Arabidopsis thaliana OX=3702 GN=At3g47200 PE=2 SV=1	S	Function unknown	PREDICTED: putative UPF0481 protein At3g02645 [Oryza sativa Japonica Group]	--
LOC_Os11g36770	LOC_Os11g36770	0.866589	22	0.26099	6	0.174905	5	4.01943	85	4.15644	102	4.19521	108	0.00159939	1.50291	up	--	--	--	--	--	--	--	--	--	--	--	hypothetical protein LOC_Os11g36770 [Oryza sativa Japonica Group]	--
LOC_Os11g38810	LOC_Os11g38810	9.54382	700	10.7957	625	8.0596	599	4.55171	284	3.90737	283	4.18915	319	2.21196e-08	-1.29232	down	[G]	Carbohydrate transport and metabolism	Molecular Function: mannose-6-phosphate isomerase activity (GO:0004476);; Molecular Function: binding (GO:0005488);; Cellular Component: cytoplasm (GO:0005737);; Biological Process: defense response (GO:0006952);; Molecular Function: zinc ion binding (GO:0008270);; Biological Process: catabolic process (GO:0009056);; Biological Process: GDP-mannose biosynthetic process (GO:0009298);; Cellular Com…	K01809|0|osa:4350861|K01809 mannose-6-phosphate isomerase [EC:5.3.1.8] | (RefSeq) mannose-6-phosphate isomerase 1	Fructose and mannose metabolism (ko00051);; Amino sugar and nucleotide sugar metabolism (ko00520)	[G]	Carbohydrate transport and metabolism	Phosphomannose isomerase type I	Mannose-6-phosphate isomerase 1 OS=Arabidopsis thaliana OX=3702 GN=PMI1 PE=1 SV=1	G	Carbohydrate transport and metabolism	PREDICTED: mannose-6-phosphate isomerase 1 [Oryza sativa Japonica Group]	molecular function: catalytic activity (GO:0003824);; molecular function: binding (GO:0005488);; cellular component: cell (GO:0005623);; cellular component: cell part (GO:0044464);; biological process: response to stimulus (GO:0050896);; biological process: metabolic process (GO:0008152);; biological process: cellular process (GO:0009987);; biological process: reproduction (GO:0000003);; biologic…
LOC_Os11g43990	LOC_Os11g43990	1.79258	143	1.64998	104	2.01337	163	7.24521	491	7.93222	624	3.9833	330	9.75655e-05	1.29043	up	--	--	--	--	--	--	--	--	--	S	Function unknown	PREDICTED: uncharacterized protein LOC4351068 isoform X1 [Oryza sativa Japonica Group]	--
LOC_Os11g44810	LOC_Os11g44810	33.7406	1402	86.1244	2825	112.965	4712	253.192	8711	192.979	7784	255.229	10838	0.018003	1.03799	up	--	--	Biological Process: response to sucrose (GO:0009744);; Biological Process: response to glucose (GO:0009749);; Biological Process: response to fructose (GO:0009750);;	--	--	--	--	Dormancy/auxin associated protein	Dormancy-associated protein homolog 1 OS=Arabidopsis thaliana OX=3702 GN=DRMH1 PE=1 SV=1	S	Function unknown	PREDICTED: auxin-repressed 12.5 kDa protein [Oryza sativa Japonica Group]	biological process: response to stimulus (GO:0050896)
LOC_Os11g45090	LOC_Os11g45090	0.264376	32	0.354164	34	0.21419	26	1.15761	117	1.32345	155	1.62133	200	1.88717e-05	1.57747	up	[K]	Transcription	Molecular Function: binding (GO:0005488);; Molecular Function: ATP binding (GO:0005524);; Biological Process: apoptotic process (GO:0006915);; Biological Process: defense response (GO:0006952);; Molecular Function: ADP binding (GO:0043531);;	--	--	[T]	Signal transduction mechanisms	NB-ARC domain;; Leucine Rich repeats (2 copies)	Putative disease resistance protein RGA4 OS=Solanum bulbocastanum OX=147425 GN=RGA4 PE=2 SV=1	S	Function unknown	NB-ARC domain containing protein [Oryza sativa Japonica Group]	molecular function: binding (GO:0005488);; biological process: cellular process (GO:0009987);; biological process: single-organism process (GO:0044699);; biological process: response to stimulus (GO:0050896)
LOC_Os12g02210	LOC_Os12g02210	0.319802	10	0.386867	9	0.883696	26	5.01785	123	2.55547	73	3.49085	105	0.00119355	1.50167	up	--	--	Molecular Function: ubiquitin-protein transferase activity (GO:0004842);; Cellular Component: nucleolus (GO:0005730);; Cellular Component: vacuole (GO:0005773);; Cellular Component: plasma membrane (GO:0005886);; Molecular Function: 5S rRNA binding (GO:0008097);; Molecular Function: zinc ion binding (GO:0008270);; Biological Process: cell proliferation (GO:0008283);; Cellular Component: chloropla…	--	--	[O]	Posttranslational modification, protein turnover, chaperones	Ring finger domain;; RING-H2 zinc finger domain;; Zinc finger, C3HC4 type (RING finger);; RING-like zinc finger;; Zinc finger, C3HC4 type (RING finger);; Anaphase-promoting complex subunit 11 RING-H2 finger	Probable E3 ubiquitin-protein ligase ATL44 OS=Arabidopsis thaliana OX=3702 GN=ATL44 PE=2 SV=1	S	Function unknown	Zinc finger, C3HC4 type family protein, expressed [Oryza sativa Japonica Group]	molecular function: catalytic activity (GO:0003824);; cellular component: cell (GO:0005623);; cellular component: organelle (GO:0043226);; cellular component: organelle part (GO:0044422);; cellular component: cell part (GO:0044464);; cellular component: membrane (GO:0016020);; molecular function: binding (GO:0005488);; biological process: single-organism process (GO:0044699);; biological process:…
LOC_Os12g02385	LOC_Os12g02385	0.313996	31	0.346407	27	0.484944	48	1.07838	89	1.24555	119	1.61359	163	0.00755276	1.14946	up	[M]	Cell wall/membrane/envelope biogenesis	Cellular Component: vacuolar membrane (GO:0005774);; Biological Process: chloroplast organization (GO:0009658);; Biological Process: etioplast organization (GO:0009662);; Cellular Component: chloroplast outer membrane (GO:0009707);; Cellular Component: Toc complex (GO:0010006);; Biological Process: photosystem II assembly (GO:0010207);; Biological Process: protein transport (GO:0015031);; Cellula…	--	--	--	--	Surface antigen	Protein TOC75, chloroplastic OS=Oryza sativa subsp. japonica OX=39947 GN=TOC75 PE=2 SV=2	M	Cell wall/membrane/envelope biogenesis	hypothetical protein OsJ_35002 [Oryza sativa Japonica Group]	cellular component: cell (GO:0005623);; cellular component: membrane (GO:0016020);; cellular component: organelle (GO:0043226);; cellular component: organelle part (GO:0044422);; cellular component: cell part (GO:0044464);; biological process: cellular process (GO:0009987);; biological process: cellular component organization or biogenesis (GO:0071840);; cellular component: macromolecular complex…
LOC_Os12g03080	LOC_Os12g03080	1.13698	294	1.20934	247	1.35833	356	0.590816	130	0.774549	198	0.603244	162	2.12034e-05	-1.06091	down	[K]	Transcription	Molecular Function: binding (GO:0005488);; Cellular Component: mitochondrion (GO:0005739);; Biological Process: defense response (GO:0006952);; Molecular Function: ADP binding (GO:0043531);;	--	--	[T]	Signal transduction mechanisms	NB-ARC domain;; Leucine Rich repeats (2 copies);; Leucine rich repeat	Disease resistance protein RGA2 OS=Solanum bulbocastanum OX=147425 GN=RGA2 PE=1 SV=1	S	Function unknown	Os12g0124100, partial [Oryza sativa Japonica Group]	molecular function: binding (GO:0005488);; cellular component: cell (GO:0005623);; cellular component: organelle (GO:0043226);; cellular component: cell part (GO:0044464);; biological process: response to stimulus (GO:0050896)
LOC_Os12g03230	LOC_Os12g03230	16.8355	767	17.4123	627	14.7655	682	6.52802	253	6.18769	279	6.81112	323	4.21121e-12	-1.45408	down	[V]	Defense mechanisms	Biological Process: drug transmembrane transport (GO:0006855);; Biological Process: purine nucleobase transport (GO:0006863);; Cellular Component: plant-type vacuole membrane (GO:0009705);; Biological Process: proanthocyanidin biosynthetic process (GO:0010023);; Biological Process: maintenance of seed dormancy (GO:0010231);; Molecular Function: drug transmembrane transporter activity (GO:0015238)…	K03327|1.66955e-165|dosa:Os11t0129000-00|K03327 multidrug resistance protein, MATE family | (RAP-DB) Os11g0129000; Similar to Transparent testa 12 protein.	--	[R]	General function prediction only	MatE	Protein DETOXIFICATION 21 OS=Arabidopsis thaliana OX=3702 GN=DTX21 PE=1 SV=1	V	Defense mechanisms	MatE family protein, expressed [Oryza sativa Japonica Group]	biological process: single-organism process (GO:0044699);; biological process: response to stimulus (GO:0050896);; biological process: localization (GO:0051179);; cellular component: cell (GO:0005623);; cellular component: membrane (GO:0016020);; cellular component: organelle (GO:0043226);; cellular component: organelle part (GO:0044422);; cellular component: cell part (GO:0044464);; biological p…
LOC_Os12g03240	LOC_Os12g03240	16.2677	274	14.1927	189	10.356	177	0	0	0	0	0	0	1.09797e-36	-4.40582	down	--	--	Biological Process: drug transmembrane transport (GO:0006855);; Molecular Function: drug transmembrane transporter activity (GO:0015238);; Molecular Function: antiporter activity (GO:0015297);; Cellular Component: membrane (GO:0016020);; Cellular Component: cytoplasmic vesicle (GO:0016023);;	K03327|3.8727e-46|osa:4349662|K03327 multidrug resistance protein, MATE family | (RefSeq) protein DETOXIFICATION 21	--	[R]	General function prediction only	--	Protein DETOXIFICATION 23 OS=Arabidopsis thaliana OX=3702 GN=DTX23 PE=2 SV=1	V	Defense mechanisms	hypothetical protein LOC_Os12g03240 [Oryza sativa Japonica Group]	biological process: single-organism process (GO:0044699);; biological process: response to stimulus (GO:0050896);; biological process: localization (GO:0051179);; molecular function: transporter activity (GO:0005215);; cellular component: membrane (GO:0016020)
LOC_Os12g05010	LOC_Os12g05010	4.63297	84	8.82947	126	10.2388	187	3.4119	53	1.90872	34	3.02652	57	0.00710896	-1.21571	down	--	--	--	--	--	--	--	Dirigent-like protein	--	--	--	hypothetical protein LOC_Os12g05010 [Oryza sativa Japonica Group]	--
LOC_Os12g05660	LOC_Os12g05660	24.6776	3097	31.4038	3149	29.1669	3716	14.4211	1496	17.8804	2213	13.3296	1672	6.80718e-12	-1.13429	down	[T]	Signal transduction mechanisms	Biological Process: inactivation of MAPK activity (GO:0000188);; Molecular Function: protein tyrosine phosphatase activity (GO:0004725);; Molecular Function: protein tyrosine/serine/threonine phosphatase activity (GO:0008138);; Cellular Component: cytoplasmic vesicle (GO:0016023);; Molecular Function: MAP kinase phosphatase activity (GO:0033549);; Biological Process: peptidyl-tyrosine dephosphory…	--	--	--	--	Dual specificity phosphatase, catalytic domain;; Protein-tyrosine phosphatase	--	T	Signal transduction mechanisms	PREDICTED: uncharacterized protein YnbD [Oryza sativa Japonica Group]	biological process: biological regulation (GO:0065007);; biological process: metabolic process (GO:0008152);; biological process: cellular process (GO:0009987);; molecular function: catalytic activity (GO:0003824)
LOC_Os12g06650	LOC_Os12g06650	0.180322	20	0.137203	12	0.238375	27	0.750668	71	0.649216	71	0.684431	79	0.012132	1.15861	up	--	--	Biological Process: mitochondrial RNA metabolic process (GO:0000959);; Biological Process: mRNA processing (GO:0006397);; Biological Process: isopentenyl diphosphate biosynthetic process (GO:0009240);; Biological Process: regulation of gene expression (GO:0010468);; Biological Process: mRNA modification (GO:0016556);; Cellular Component: intracellular membrane-bounded organelle (GO:0043231);; Bio…	--	--	[R]	General function prediction only	PPR repeat;; PPR repeat family;; DYW family of nucleic acid deaminases;; PPR repeat;; Pentatricopeptide repeat domain;; Tetratricopeptide repeat	Pentatricopeptide repeat-containing protein At4g15720 OS=Arabidopsis thaliana OX=3702 GN=PCMP-H1 PE=2 SV=1	S	Function unknown	PREDICTED: pentatricopeptide repeat-containing protein At4g15720 [Oryza sativa Japonica Group]	biological process: metabolic process (GO:0008152);; biological process: cellular process (GO:0009987);; biological process: single-organism process (GO:0044699);; biological process: biological regulation (GO:0065007);; cellular component: cell (GO:0005623);; cellular component: organelle (GO:0043226);; cellular component: cell part (GO:0044464)
LOC_Os12g08700	LOC_Os12g08700	9.9634	230	8.14075	149	4.17592	98	0.697811	14	2.949	67	2.11786	51	0.01074	-1.27447	down	--	--	--	--	--	--	--	--	--	S	Function unknown	PREDICTED: uncharacterized protein LOC4351689 [Oryza sativa Japonica Group]	--
LOC_Os12g08760	LOC_Os12g08760	671.046	49506	617.042	35944	627.848	46932	340.76	21358	409.689	29817	252.028	19307	4.79367e-07	-1.11458	down	[G]	Carbohydrate transport and metabolism	Molecular Function: catalytic activity (GO:0003824);; Molecular Function: protein kinase activity (GO:0004672);; Biological Process: carbohydrate metabolic process (GO:0005975);; Biological Process: protein phosphorylation (GO:0006468);; Biological Process: metabolic process (GO:0008152);; Cellular Component: chloroplast stroma (GO:0009570);; Cellular Component: membrane (GO:0016020);; Biological…	--	--	[C]	Energy production and conversion	Phosphoenolpyruvate phosphomutase;; Isocitrate lyase family	Carboxyvinyl-carboxyphosphonate phosphorylmutase, chloroplastic OS=Arabidopsis thaliana OX=3702 GN=At1g77060 PE=1 SV=2	G	Carbohydrate transport and metabolism	PREDICTED: carboxyvinyl-carboxyphosphonate phosphorylmutase, chloroplastic [Oryza sativa Japonica Group]	molecular function: catalytic activity (GO:0003824);; biological process: metabolic process (GO:0008152);; biological process: cellular process (GO:0009987);; cellular component: cell (GO:0005623);; cellular component: organelle (GO:0043226);; cellular component: organelle part (GO:0044422);; cellular component: cell part (GO:0044464);; cellular component: membrane (GO:0016020);; biological proce…
LOC_Os12g32390	LOC_Os12g32390	2.68107	70	3.69002	76	2.69128	71	9.16056	201	10.0575	257	7.91392	213	4.26356e-05	1.17233	up	--	--	Cellular Component: cytoplasmic vesicle (GO:0016023);;	--	--	--	--	--	--	--	--	expressed protein [Oryza sativa Japonica Group]	--
LOC_Os12g32630	LOC_Os12g32630	21.7216	1582	26.2413	1465	17.9849	1293	5.88555	361	14.2218	996	8.50038	629	0.000903101	-1.20451	down	--	--	Molecular Function: binding (GO:0005488);; Cellular Component: cell wall (GO:0005618);; Cellular Component: membrane (GO:0016020);; Cellular Component: nuclear lumen (GO:0031981);; Biological Process: primary metabolic process (GO:0044238);; Biological Process: cellular macromolecule metabolic process (GO:0044260);; Biological Process: single-organism cellular process (GO:0044763);; Biological Pr…	--	--	--	--	--	F-box protein At3g12350 OS=Arabidopsis thaliana OX=3702 GN=At3g12350 PE=2 SV=1	S	Function unknown	PREDICTED: F-box protein At3g12350 [Oryza sativa Japonica Group]	molecular function: binding (GO:0005488);; cellular component: cell (GO:0005623);; cellular component: cell part (GO:0044464);; cellular component: membrane (GO:0016020);; cellular component: membrane-enclosed lumen (GO:0031974);; cellular component: organelle (GO:0043226);; cellular component: organelle part (GO:0044422);; biological process: metabolic process (GO:0008152);; biological process: …
LOC_Os12g34290	LOC_Os12g34290	0.056956	4	0	0	0	0	1.56427	94	1.05811	74	1.96178	144	2.71612e-07	2.18725	up	--	--	Cellular Component: intracellular membrane-bounded organelle (GO:0043231);; Cellular Component: cell periphery (GO:0071944);;	--	--	--	--	--	F-box/LRR-repeat protein At3g26922 OS=Arabidopsis thaliana OX=3702 GN=At3g26922 PE=2 SV=2	--	--	F-box domain containing protein [Oryza sativa Japonica Group]	cellular component: cell (GO:0005623);; cellular component: organelle (GO:0043226);; cellular component: cell part (GO:0044464)
LOC_Os12g35940	LOC_Os12g35940	0.328081	60	0.47297	68	0.305066	56	0.920216	141	1.7447	311	0.875041	164	0.0109167	1.08548	up	--	--	--	--	--	--	--	Transposase family tnp2;; Domain of unknown function (DUF4218);; Domain of unknown function (DUF4216);; Transposase-associated domain	--	S	Function unknown	PREDICTED: uncharacterized protein LOC4352450 isoform X1 [Oryza sativa Japonica Group]	--
LOC_Os12g36110	LOC_Os12g36110	3.22784	390	5.83578	557	4.60708	564	16.1807	1660	15.8985	1894	11.9387	1497	1.19529e-07	1.31216	up	--	--	--	--	--	--	--	Calmodulin binding protein-like	Calmodulin-binding protein 60 B OS=Arabidopsis thaliana OX=3702 GN=CBP60B PE=2 SV=1	S	Function unknown	PREDICTED: calmodulin-binding protein 60 D isoform X2 [Oryza sativa Japonica Group]	--
LOC_Os12g36770	LOC_Os12g36770	10.7291	1011	31.9586	2377	9.39541	897	2.88604	231	9.15361	851	3.48498	341	0.0119282	-1.23655	down	--	--	Molecular Function: carboxylic ester hydrolase activity (GO:0004091);; Molecular Function: triglyceride lipase activity (GO:0004806);; Biological Process: cellular process (GO:0009987);; Cellular Component: cytoplasmic vesicle (GO:0016023);; Biological Process: lipid catabolic process (GO:0016042);; Cellular Component: nuclear lumen (GO:0031981);;	--	--	[IOT]	Lipid transport and metabolism;; Posttranslational modification, protein turnover, chaperones;; Signal transduction mechanisms	Lipase (class 3);; Lipase 3 N-terminal region	--	S	Function unknown	Lipase family protein, expressed [Oryza sativa Japonica Group]	molecular function: catalytic activity (GO:0003824);; biological process: cellular process (GO:0009987);; biological process: metabolic process (GO:0008152);; biological process: single-organism process (GO:0044699);; cellular component: cell (GO:0005623);; cellular component: membrane-enclosed lumen (GO:0031974);; cellular component: organelle (GO:0043226);; cellular component: organelle part (G…
LOC_Os12g38880	LOC_Os12g38880	0.425854	48	0.280605	25	0.40241	46	1.55637	149	1.74718	195	1.0376	122	0.000955168	1.30599	up	--	--	Cellular Component: mitochondrion (GO:0005739);; Cellular Component: chloroplast (GO:0009507);; Cellular Component: plastid (GO:0009536);; Biological Process: thylakoid membrane organization (GO:0010027);; Biological Process: sugar mediated signaling pathway (GO:0010182);; Biological Process: photosystem II assembly (GO:0010207);; Biological Process: regulation of chlorophyll biosynthetic process…	--	--	[R]	General function prediction only	PPR repeat;; PPR repeat family;; PPR repeat;; Pentatricopeptide repeat domain;; Pentacotripeptide-repeat region of PRORP	Pentatricopeptide repeat-containing protein At3g29230 OS=Arabidopsis thaliana OX=3702 GN=PCMP-E27 PE=2 SV=1	S	Function unknown	hypothetical protein OsJ_36641 [Oryza sativa Japonica Group]	cellular component: cell (GO:0005623);; cellular component: organelle (GO:0043226);; cellular component: cell part (GO:0044464);; biological process: cellular process (GO:0009987);; biological process: single-organism process (GO:0044699);; biological process: cellular component organization or biogenesis (GO:0071840);; biological process: signaling (GO:0023052);; biological process: response to …
LOC_Os12g39420	LOC_Os12g39420	4.32462	505	5.56537	508	8.61421	1017	20.9644	2060	14.7432	1673	15.2294	1798	0.00406649	1.01743	up	[F]	Nucleotide transport and metabolism	Cellular Component: cytoplasm (GO:0005737);; Cellular Component: plasma membrane (GO:0005886);; Cellular Component: plasmodesma (GO:0009506);; Biological Process: determination of bilateral symmetry (GO:0009855);; Biological Process: polarity specification of adaxial/abaxial axis (GO:0009944);; Biological Process: meristem initiation (GO:0010014);; Biological Process: regulation of meristem growt…	--	--	[F]	Nucleotide transport and metabolism	Permease family	Nucleobase-ascorbate transporter 3 OS=Arabidopsis thaliana OX=3702 GN=NAT3 PE=2 SV=2	F	Nucleotide transport and metabolism	PREDICTED: nucleobase-ascorbate transporter 3 isoform X1 [Oryza sativa Japonica Group]	cellular component: cell (GO:0005623);; cellular component: cell part (GO:0044464);; cellular component: membrane (GO:0016020);; cellular component: cell junction (GO:0030054);; biological process: multicellular organismal process (GO:0032501);; biological process: developmental process (GO:0032502);; biological process: single-organism process (GO:0044699);; biological process: biological regula…
LOC_Os12g42190	LOC_Os12g42190	0.497583	30	0.293034	14	0.253492	16	1.30043	67	2.25813	134	0.959609	60	0.0307181	1.10967	up	--	--	Biological Process: MAPK cascade (GO:0000165);; Molecular Function: DNA binding (GO:0003677);; Molecular Function: transcription factor activity, sequence-specific DNA binding (GO:0003700);; Molecular Function: protein binding (GO:0005515);; Cellular Component: nucleus (GO:0005634);; Biological Process: regulation of transcription, DNA-templated (GO:0006355);; Biological Process: protein targetin…	--	--	--	--	TCP family transcription factor	Transcription factor PCF8 OS=Oryza sativa subsp. japonica OX=39947 GN=PCF8 PE=2 SV=1	K	Transcription	RecName: Full=Transcription factor PCF8	biological process: metabolic process (GO:0008152);; biological process: cellular process (GO:0009987);; biological process: signaling (GO:0023052);; biological process: single-organism process (GO:0044699);; biological process: response to stimulus (GO:0050896);; biological process: biological regulation (GO:0065007);; molecular function: binding (GO:0005488);; molecular function: nucleic acid b…
Oryza_sativa_newGene_1394	--	0.211501	14	0.880142	43	0.668652	42	2.42031	122	2.77283	159	1.55491	99	0.0389953	1.0594	up	--	--	Cellular Component: plastid (GO:0009536);;	--	--	--	--	--	--	--	--	hypothetical protein [Oryza sativa Japonica Group]	cellular component: cell (GO:0005623);; cellular component: organelle (GO:0043226);; cellular component: cell part (GO:0044464)
Oryza_sativa_newGene_173	--	0.663405	93	1.0987	88	1.18438	109	3.55054	283	2.66534	248	3.28453	363	0.000288434	1.15932	up	--	--	Molecular Function: nucleic acid binding (GO:0003676);; Cellular Component: intracellular (GO:0005622);; Biological Process: intracellular protein transport (GO:0006886);; Molecular Function: zinc ion binding (GO:0008270);; Molecular Function: Ran GTPase binding (GO:0008536);; Biological Process: DNA integration (GO:0015074);;	--	--	[R]	General function prediction only	--	Retrovirus-related Pol polyprotein from transposon RE1 OS=Arabidopsis thaliana OX=3702 GN=RE1 PE=2 SV=1	U	Intracellular trafficking, secretion, and vesicular transport	retrotransposon protein, putative, Ty1-copia subclass [Oryza sativa Japonica Group]	molecular function: binding (GO:0005488);; cellular component: cell (GO:0005623);; cellular component: cell part (GO:0044464);; biological process: localization (GO:0051179);; biological process: metabolic process (GO:0008152);; biological process: cellular process (GO:0009987)
Oryza_sativa_newGene_1940	--	3.83137	86	1.09474	20	2.12025	48	6.72658	136	11.3665	264	10.6177	252	0.0265991	1.12348	up	--	--	Cellular Component: mitochondrion (GO:0005739);; Cellular Component: plastid (GO:0009536);; Biological Process: single-organism process (GO:0044699);; Biological Process: biological regulation (GO:0065007);;	--	--	--	--	Protein of unknown function (DUF1263)	--	--	--	hypothetical protein [Oryza sativa Japonica Group]	cellular component: cell (GO:0005623);; cellular component: organelle (GO:0043226);; cellular component: cell part (GO:0044464);; biological process: single-organism process (GO:0044699);; biological process: biological regulation (GO:0065007)
Oryza_sativa_newGene_2701	--	0.443802	18	0.154026	5	0.714751	29	3.09038	104	1.82287	71	3.47241	144	0.0110211	1.28284	up	--	--	--	--	--	--	--	--	--	--	--	Os07g0267200, partial [Oryza sativa Japonica Group]	--
Oryza_sativa_newGene_2972	--	4.71941	655	2.99736	330	1.86095	266	0.990465	119	1.26396	174	1.24305	183	0.00254012	-1.27177	down	--	--	--	--	--	--	--	--	--	--	--	Os08g0300501 [Oryza sativa Japonica Group]	--
Oryza_sativa_newGene_3193	--	0	0	0.267196	16	0.402659	30	4.04752	251	1.79066	129	3.8945	296	0.019058	1.17312	up	--	--	--	--	--	[L]	Replication, recombination and repair	DDE superfamily endonuclease;; Plant transposon protein;; Transposase DDE domain	Protein ALP1-like OS=Arabidopsis thaliana OX=3702 GN=At3g55350 PE=2 SV=1	S	Function unknown	Os09g0122100 [Oryza sativa Japonica Group]	--
Oryza_sativa_newGene_384	--	2.23571	198	3.05347	218	2.20117	181	1.79014	103	1.59584	124	1.56271	104	0.00174086	-1.00565	down	--	--	--	--	--	--	--	--	--	--	--	--	--
Oryza_sativa_newGene_468	--	0.860653	21	2.05463	39	4.75543	114	16.6641	333	14.814	343	12.1407	296	0.0030615	1.3915	up	--	--	Cellular Component: plastid (GO:0009536);;	--	--	--	--	--	--	--	--	Os12g0527300 [Oryza sativa Japonica Group]	cellular component: cell (GO:0005623);; cellular component: organelle (GO:0043226);; cellular component: cell part (GO:0044464)
Oryza_sativa_newGene_72	--	0	0	0	0	0	0	5.72581	228	5.71598	264	5.78975	281	1.11988e-42	4.61554	up	--	--	Molecular Function: calmodulin binding (GO:0005516);; Biological Process: response to stress (GO:0006950);; Cellular Component: plastid (GO:0009536);;	--	--	--	--	Calmodulin binding protein-like	Calmodulin-binding protein 60 D OS=Arabidopsis thaliana OX=3702 GN=CBP60D PE=2 SV=1	S	Function unknown	Os11g0379251, partial [Oryza sativa Japonica Group]	molecular function: binding (GO:0005488);; biological process: response to stimulus (GO:0050896);; cellular component: cell (GO:0005623);; cellular component: organelle (GO:0043226);; cellular component: cell part (GO:0044464)
Oryza_sativa_newGene_73	--	0.398775	23	1.26624	56	0.544656	31	11.5275	547	13.4174	739	7.31567	424	2.02629e-14	2.64426	up	[HR]	Coenzyme transport and metabolism;; General function prediction only	Molecular Function: hydrolase activity (GO:0016787);;	--	--	--	--	alpha/beta hydrolase fold;; Alpha/beta hydrolase family;; Serine aminopeptidase, S33	Probable esterase D14L OS=Oryza sativa subsp. japonica OX=39947 GN=D14L PE=1 SV=1	S	Function unknown	PREDICTED: probable esterase D14L [Oryza sativa Japonica Group]	molecular function: catalytic activity (GO:0003824)

## Sheet: Suppl Table 3
Table S3 DEGs Identified in Zhenghan 10
#ID	gene_name	ZH-N01_FPKM	ZH-N01_count	ZH-N02_FPKM	ZH-N02_count	ZH-N03_FPKM	ZH-N03_count	ZH-T01_FPKM	ZH-T01_count	ZH-T02_FPKM	ZH-T02_count	ZH-T03_FPKM	ZH-T03_count	FDR	log2FC	regulated	COG_class	COG_class_annotation	GO_annotation	KEGG_annotation	KEGG_pathway_annotation	KOG_class	KOG_class_annotation	Pfam_annotation	Swiss_Prot_annotation	eggNOG_class	eggNOG_class_annotation	NR_annotation	GO_second_level_annotation
LOC_Os01g01340	LOC_Os01g01340	68.1459	5251	59.0587	3655	154.8	9768	251.247	18185	286.97	16018	272.02	15507	0.000410498	1.22297	up	--	--	Biological Process: cellular cation homeostasis (GO:0030003);; Biological Process: divalent metal ion transport (GO:0070838);;	--	--	--	--	Light regulated protein Lir1	Light-regulated protein, chloroplastic OS=Oryza sativa subsp. japonica OX=39947 GN=LIR1 PE=1 SV=1	S	Function unknown	PREDICTED: light-regulated protein [Oryza sativa Japonica Group]	biological process: cellular process (GO:0009987);; biological process: single-organism process (GO:0044699);; biological process: biological regulation (GO:0065007);; biological process: localization (GO:0051179)
LOC_Os01g02490	LOC_Os01g02490	5.25831	284	5.17537	223	7.69233	316	3.88699	184	1.56754	61	2.66537	95	0.00668667	-1.00057	down	--	--	--	--	--	--	--	--	--	--	--	hypothetical protein OsJ_00126 [Oryza sativa Japonica Group]	--
LOC_Os01g03360	LOC_Os01g03360	1.34587	74	1.64006	72	3.86068	173	10.7902	554	4.40019	175	9.17401	371	0.00288649	1.25364	up	--	--	Molecular Function: serine-type endopeptidase inhibitor activity (GO:0004867);; Cellular Component: extracellular region (GO:0005576);; Cellular Component: plastid (GO:0009536);; Biological Process: negative regulation of peptidase activity (GO:0010466);; Cellular Component: cytoplasmic vesicle (GO:0016023);;	--	--	--	--	Bowman-Birk serine protease inhibitor family	Bowman-Birk type bran trypsin inhibitor OS=Oryza sativa subsp. japonica OX=39947 GN=RBBI3.3 PE=1 SV=2	--	--	PREDICTED: Bowman-Birk type bran trypsin inhibitor [Oryza sativa Japonica Group]	biological process: biological regulation (GO:0065007);; molecular function: molecular function regulator (GO:0098772);; cellular component: extracellular region (GO:0005576);; cellular component: cell (GO:0005623);; cellular component: organelle (GO:0043226);; cellular component: cell part (GO:0044464)
LOC_Os01g03870	LOC_Os01g03870	0.696866	78	0.245542	22	0.451251	42	2.56004	268	0.957921	78	1.05099	87	0.020148	1.08656	up	--	--	Molecular Function: structural constituent of ribosome (GO:0003735);; Cellular Component: ribosome (GO:0005840);; Biological Process: translation (GO:0006412);; Cellular Component: cell part (GO:0044464);;	--	--	--	--	Protein of unknown function (DUF1666)	--	S	Function unknown	PREDICTED: uncharacterized protein LOC4325971 isoform X1 [Oryza sativa Japonica Group]	molecular function: structural molecule activity (GO:0005198);; cellular component: cell (GO:0005623);; cellular component: macromolecular complex (GO:0032991);; cellular component: organelle (GO:0043226);; cellular component: cell part (GO:0044464);; biological process: metabolic process (GO:0008152);; biological process: cellular process (GO:0009987)
LOC_Os01g04324	LOC_Os01g04324	0.672867	62	0.12562	10	0.555347	42	1.62279	139	1.11272	74	1.62688	110	0.0262432	1.05182	up	--	--	--	--	--	--	--	--	--	--	--	Os01g0135400, partial [Oryza sativa Japonica Group]	--
LOC_Os01g04920	LOC_Os01g04920	239.77	20840	348.481	24394	61.6937	4379	51.2533	4199	34.479	2172	56.9742	3686	0.0261459	-1.0972	down	[M]	Cell wall/membrane/envelope biogenesis	Biological Process: isoprenoid biosynthetic process (GO:0008299);; Biological Process: glycolipid biosynthetic process (GO:0009247);; Cellular Component: chloroplast envelope (GO:0009941);; Biological Process: cellular response to phosphate starvation (GO:0016036);; Biological Process: monocarboxylic acid metabolic process (GO:0032787);; Cellular Component: intracellular membrane-bounded organell…	K06119|0|dosa:Os01t0142300-01|K06119 sulfoquinovosyltransferase [EC:2.4.1.-] | (RAP-DB) Os01g0142300; Glycosyl transferase, group 1 domain containing protein.	Glycerolipid metabolism (ko00561)	[MOI]	Cell wall/membrane/envelope biogenesis;; Posttranslational modification, protein turnover, chaperones;; Lipid transport and metabolism	Glycosyl transferases group 1;; Glycosyl transferases group 1;; Glycosyltransferase Family 4;; Glycosyl transferase 4-like domain;; Glycosyl transferases group 1;; Glycosyl transferase 4-like	Sulfoquinovosyl transferase SQD2 OS=Arabidopsis thaliana OX=3702 GN=SQD2 PE=1 SV=1	M	Cell wall/membrane/envelope biogenesis	unknown protein [Oryza sativa Japonica Group]	biological process: metabolic process (GO:0008152);; biological process: cellular process (GO:0009987);; biological process: single-organism process (GO:0044699);; cellular component: cell (GO:0005623);; cellular component: organelle (GO:0043226);; cellular component: organelle part (GO:0044422);; cellular component: cell part (GO:0044464);; biological process: response to stimulus (GO:0050896);;…
LOC_Os01g07260	LOC_Os01g07260	0.587619	60	0.490879	40	1.01794	84	1.6817	160	2.21504	162	2.05689	154	0.000914695	1.18878	up	--	--	Biological Process: mitotic cell cycle (GO:0000278);; Biological Process: double-strand break repair via homologous recombination (GO:0000724);; Molecular Function: protein binding (GO:0005515);; Biological Process: DNA replication initiation (GO:0006270);; Biological Process: regulation of DNA replication (GO:0006275);; Biological Process: postreplication repair (GO:0006301);; Biological Process…	--	--	[S]	Function unknown	Mini-chromosome maintenance replisome factor	Mini-chromosome maintenance complex-binding protein OS=Arabidopsis thaliana OX=3702 GN=ETG1 PE=1 SV=1	S	Function unknown	PREDICTED: mini-chromosome maintenance complex-binding protein [Oryza sativa Japonica Group]	biological process: cellular process (GO:0009987);; biological process: single-organism process (GO:0044699);; biological process: metabolic process (GO:0008152);; biological process: response to stimulus (GO:0050896);; molecular function: binding (GO:0005488);; biological process: biological regulation (GO:0065007);; biological process: cellular component organization or biogenesis (GO:0071840);…
LOC_Os01g08440	LOC_Os01g08440	246.786	20859	365.708	24837	285.644	19760	90.3675	7180	159.884	9788	140.379	8783	0.000399448	-1.06294	down	--	--	Cellular Component: mitochondrion (GO:0005739);; Biological Process: cellular aromatic compound metabolic process (GO:0006725);; Biological Process: metabolic process (GO:0008152);; Biological Process: response to UV (GO:0009411);; Biological Process: anthocyanin-containing compound biosynthetic process (GO:0009718);; Biological Process: response to organic cyclic compound (GO:0014070);; Molecula…	--	--	[GC]	Carbohydrate transport and metabolism;; Energy production and conversion	UDP-glucoronosyl and UDP-glucosyl transferase	Crocetin glucosyltransferase, chloroplastic OS=Gardenia jasminoides OX=114476 GN=UGT75L6 PE=1 SV=1	S	Function unknown	PREDICTED: crocetin glucosyltransferase, chloroplastic [Oryza sativa Japonica Group]	cellular component: cell (GO:0005623);; cellular component: organelle (GO:0043226);; cellular component: cell part (GO:0044464);; biological process: metabolic process (GO:0008152);; biological process: cellular process (GO:0009987);; biological process: response to stimulus (GO:0050896);; biological process: single-organism process (GO:0044699);; molecular function: catalytic activity (GO:000382…
LOC_Os01g08460	LOC_Os01g08460	84.3638	5346	88.7955	4521	112.007	5808	30.8152	1836	49.9809	2294	32.3535	1518	1.61495e-05	-1.18289	down	--	--	Cellular Component: membrane (GO:0016020);;	--	--	[S]	Function unknown	Serine incorporator (Serinc)	--	S	Function unknown	hypothetical protein OsJ_00615 [Oryza sativa Japonica Group]	cellular component: membrane (GO:0016020)
LOC_Os01g08510	LOC_Os01g08510	5.06811	641	3.23777	329	3.1992	331	11.6004	1379	7.06007	647	9.0206	844	9.83045e-05	1.09512	up	--	--	Biological Process: developmental process involved in reproduction (GO:0003006);; Molecular Function: protein binding (GO:0005515);; Biological Process: polysaccharide metabolic process (GO:0005976);; Biological Process: phosphate-containing compound metabolic process (GO:0006796);; Biological Process: organelle organization (GO:0006996);; Cellular Component: chloroplast (GO:0009507);; Biological…	--	--	--	--	--	MAR-binding filament-like protein 1-1 OS=Nicotiana tabacum OX=4097 GN=MFP1-1 PE=2 SV=1	S	Function unknown	PREDICTED: MAR-binding filament-like protein 1 isoform X2 [Oryza sativa Japonica Group]	biological process: reproduction (GO:0000003);; biological process: reproductive process (GO:0022414);; biological process: developmental process (GO:0032502);; molecular function: binding (GO:0005488);; biological process: metabolic process (GO:0008152);; biological process: cellular process (GO:0009987);; biological process: cellular component organization or biogenesis (GO:0071840);; cellular …
LOC_Os01g09870	LOC_Os01g09870	3.63038	88	2.23245	44	3.53532	70	0.868985	20	1.0881	20	0.467825	9	0.00283886	-1.27955	down	--	--	Biological Process: defense response (GO:0006952);; Biological Process: catabolic process (GO:0009056);; Molecular Function: hydrolase activity (GO:0016787);; Biological Process: macromolecule metabolic process (GO:0043170);; Cellular Component: cell periphery (GO:0071944);;	--	--	--	--	--	--	S	Function unknown	hypothetical protein OsI_00754 [Oryza sativa Indica Group]	biological process: response to stimulus (GO:0050896);; biological process: metabolic process (GO:0008152);; molecular function: catalytic activity (GO:0003824);; cellular component: cell (GO:0005623);; cellular component: cell part (GO:0044464)
LOC_Os01g10800	LOC_Os01g10800	1.38056	213	1.27048	158	2.07419	262	4.10583	594	3.76368	420	3.12288	356	0.000253534	1.05299	up	--	--	Biological Process: mitochondrial RNA processing (GO:0000963);; Molecular Function: endonuclease activity (GO:0004519);; Cellular Component: mitochondrion (GO:0005739);; Biological Process: response to light stimulus (GO:0009416);; Cellular Component: chloroplast (GO:0009507);; Cellular Component: plastid (GO:0009536);; Biological Process: chloroplast organization (GO:0009658);; Biological Proces…	--	--	[R]	General function prediction only	PPR repeat family;; PPR repeat;; PPR repeat;; DYW family of nucleic acid deaminases;; Pentatricopeptide repeat domain;; Pentacotripeptide-repeat region of PRORP;; Tetratricopeptide repeat	Pentatricopeptide repeat-containing protein DOT4, chloroplastic OS=Arabidopsis thaliana OX=3702 GN=DOT4 PE=2 SV=1	S	Function unknown	PREDICTED: pentatricopeptide repeat-containing protein DOT4, chloroplastic [Oryza sativa Japonica Group]	biological process: metabolic process (GO:0008152);; biological process: cellular process (GO:0009987);; molecular function: catalytic activity (GO:0003824);; cellular component: cell (GO:0005623);; cellular component: organelle (GO:0043226);; cellular component: cell part (GO:0044464);; biological process: response to stimulus (GO:0050896);; biological process: cellular component organization or…
LOC_Os01g11620	LOC_Os01g11620	1.13234	85	0.314593	19	0.197276	12	4.54539	317	1.81841	98	2.57145	142	0.00367319	1.33044	up	[IR]	Lipid transport and metabolism;; General function prediction only	Cellular Component: cell wall (GO:0005618);; Cellular Component: vacuole (GO:0005773);; Biological Process: lipid metabolic process (GO:0006629);; Biological Process: defense response (GO:0006952);; Cellular Component: cytoplasmic vesicle (GO:0016023);; Molecular Function: hydrolase activity, acting on ester bonds (GO:0016788);; Biological Process: primary metabolic process (GO:0044238);; Biologi…	--	--	--	--	GDSL-like Lipase/Acylhydrolase	GDSL esterase/lipase At5g45910 OS=Arabidopsis thaliana OX=3702 GN=At5g45910 PE=2 SV=1	S	Function unknown	PREDICTED: GDSL esterase/lipase At5g45910 isoform X1 [Oryza sativa Japonica Group]	cellular component: cell (GO:0005623);; cellular component: cell part (GO:0044464);; cellular component: organelle (GO:0043226);; biological process: metabolic process (GO:0008152);; biological process: single-organism process (GO:0044699);; biological process: response to stimulus (GO:0050896);; molecular function: catalytic activity (GO:0003824);; biological process: cellular process (GO:000998…
LOC_Os01g11810	LOC_Os01g11810	0.69583	51	0.69616	43	0.879033	56	3.16707	227	1.42007	78	2.09367	113	0.00285373	1.15846	up	--	--	Cellular Component: mitochondrion (GO:0005739);; Cellular Component: endosome (GO:0005768);; Cellular Component: vacuole (GO:0005773);; Cellular Component: Golgi apparatus (GO:0005794);; Cellular Component: trans-Golgi network (GO:0005802);; Cellular Component: plasmodesma (GO:0009506);; Biological Process: response to fungus (GO:0009620);; Biological Process: plant-type cell wall modification (G…	--	--	--	--	GDSL/SGNH-like Acyl-Esterase family found in Pmr5 and Cas1p;; PMR5 N terminal Domain	Protein trichome birefringence-like 38 OS=Arabidopsis thaliana OX=3702 GN=TBL38 PE=2 SV=1	S	Function unknown	PREDICTED: protein trichome birefringence-like 41 isoform X2 [Oryza sativa Japonica Group]	cellular component: cell (GO:0005623);; cellular component: organelle (GO:0043226);; cellular component: cell part (GO:0044464);; cellular component: organelle part (GO:0044422);; cellular component: cell junction (GO:0030054);; biological process: response to stimulus (GO:0050896);; biological process: multi-organism process (GO:0051704);; biological process: cellular process (GO:0009987);; biol…
LOC_Os01g12160	LOC_Os01g12160	2.33247	223	3.01139	231	6.04257	468	16.2917	1445	10.8908	744	12.655	877	3.89504e-05	1.41079	up	[HJ]	Coenzyme transport and metabolism;; Translation, ribosomal structure and biogenesis	Biological Process: immune effector process (GO:0002252);; Molecular Function: binding (GO:0005488);; Cellular Component: nucleus (GO:0005634);; Cellular Component: vacuole (GO:0005773);; Cellular Component: chloroplast (GO:0009507);; Biological Process: red, far-red light phototransduction (GO:0009585);; Biological Process: response to wounding (GO:0009611);; Biological Process: systemic acquire…	K14506|0|obr:102719710|K14506 jasmonic acid-amino synthetase | (RefSeq) jasmonic acid-amido synthetase JAR2-like	Plant hormone signal transduction (ko04075)	--	--	GH3 auxin-responsive promoter	Jasmonic acid-amido synthetase JAR2 OS=Oryza sativa subsp. japonica OX=39947 GN=GH3.3 PE=2 SV=2	S	Function unknown	PREDICTED: jasmonic acid-amido synthetase JAR2 isoform X3 [Oryza sativa Japonica Group]	biological process: immune system process (GO:0002376);; molecular function: binding (GO:0005488);; cellular component: cell (GO:0005623);; cellular component: organelle (GO:0043226);; cellular component: cell part (GO:0044464);; biological process: cellular process (GO:0009987);; biological process: signaling (GO:0023052);; biological process: single-organism process (GO:0044699);; biological pr…
LOC_Os01g12280	LOC_Os01g12280	3.79119	382	2.81817	229	5.30817	438	11.3798	1078	9.22819	674	10.485	782	2.94716e-06	1.21544	up	--	--	Molecular Function: DNA binding (GO:0003677);; Biological Process: penicillin biosynthetic process (GO:0042318);; Molecular Function: protein dimerization activity (GO:0046983);;	--	--	--	--	Protein of unknown function (DUF 659);; hAT family C-terminal dimerisation region;; BED zinc finger	--	S	Function unknown	PREDICTED: uncharacterized protein LOC4326701 [Oryza sativa Japonica Group]	molecular function: binding (GO:0005488);; biological process: metabolic process (GO:0008152);; biological process: cellular process (GO:0009987);; biological process: single-organism process (GO:0044699)
LOC_Os01g15000	LOC_Os01g15000	5.20673	664	3.7049	380	5.15623	538	13.4237	1608	6.79143	627	12.2927	1159	0.000507938	1.02826	up	--	--	Molecular Function: triglyceride lipase activity (GO:0004806);; Biological Process: lipid metabolic process (GO:0006629);; Cellular Component: membrane (GO:0016020);; Cellular Component: intracellular organelle (GO:0043229);; Cellular Component: cell periphery (GO:0071944);;	--	--	--	--	Lipase (class 3)	--	S	Function unknown	PREDICTED: uncharacterized protein LOC4327707 [Oryza sativa Japonica Group]	molecular function: catalytic activity (GO:0003824);; biological process: metabolic process (GO:0008152);; biological process: single-organism process (GO:0044699);; cellular component: membrane (GO:0016020);; cellular component: cell (GO:0005623);; cellular component: organelle (GO:0043226);; cellular component: cell part (GO:0044464)
LOC_Os01g15399	LOC_Os01g15399	0	0	0	0	0	0	0.550744	66	0.375894	35	0.930206	88	2.5265e-12	2.71049	up	--	--	--	--	--	--	--	--	--	--	--	hypothetical protein OsJ_01162 [Oryza sativa Japonica Group]	--
LOC_Os01g16124	LOC_Os01g16124	0.210419	29	0.286128	32	0.450083	51	12.8859	1652	10.2738	1015	9.31247	941	1.50995e-62	4.27428	up	--	--	Molecular Function: nucleic acid binding (GO:0003676);; Molecular Function: helicase activity (GO:0004386);; Biological Process: DNA metabolic process (GO:0006259);; Cellular Component: plastid (GO:0009536);; Cellular Component: cytoplasmic vesicle (GO:0016023);; Biological Process: single-organism cellular process (GO:0044763);; Molecular Function: metal ion binding (GO:0046872);;	--	--	[D]	Cell cycle control, cell division, chromosome partitioning	Helitron helicase-like domain at N-terminus	--	L	Replication, recombination and repair	Os01g0266200, partial [Oryza sativa Japonica Group]	molecular function: binding (GO:0005488);; molecular function: catalytic activity (GO:0003824);; biological process: metabolic process (GO:0008152);; biological process: cellular process (GO:0009987);; cellular component: cell (GO:0005623);; cellular component: organelle (GO:0043226);; cellular component: cell part (GO:0044464);; biological process: single-organism process (GO:0044699)
LOC_Os01g16130	LOC_Os01g16130	0.109166	11	0.118615	9	0.077751	7	14.1551	1255	10.6689	729	10.4664	731	8.44264e-101	5.4947	up	[L]	Replication, recombination and repair	Biological Process: telomere maintenance (GO:0000723);; Molecular Function: DNA helicase activity (GO:0003678);; Molecular Function: ATP binding (GO:0005524);; Biological Process: DNA repair (GO:0006281);; Cellular Component: cytoplasmic vesicle (GO:0016023);; Biological Process: DNA duplex unwinding (GO:0032508);;	K15255|5.85457e-87|bvg:104886460|K15255 ATP-dependent DNA helicase PIF1 [EC:3.6.4.12] | (RefSeq) uncharacterized LOC104886460	--	[D]	Cell cycle control, cell division, chromosome partitioning	PIF1-like helicase;; Helicase	--	S	Function unknown	Os01g0266300, partial [Oryza sativa Japonica Group]	biological process: metabolic process (GO:0008152);; biological process: cellular process (GO:0009987);; biological process: biological regulation (GO:0065007);; biological process: cellular component organization or biogenesis (GO:0071840);; molecular function: catalytic activity (GO:0003824);; molecular function: binding (GO:0005488);; biological process: response to stimulus (GO:0050896)
LOC_Os01g17000	LOC_Os01g17000	0.514818	55	0.31846	27	1.21553	105	3.14975	311	2.97402	227	3.30336	257	5.34187e-05	1.55769	up	--	--	Molecular Function: DNA binding (GO:0003677);; Molecular Function: transcription factor activity, sequence-specific DNA binding (GO:0003700);; Cellular Component: nucleus (GO:0005634);; Cellular Component: mitochondrion (GO:0005739);; Biological Process: regulation of transcription, DNA-templated (GO:0006355);; Biological Process: determination of bilateral symmetry (GO:0009855);; Biological Proc…	--	--	--	--	Dof domain, zinc finger	Cyclic dof factor 2 OS=Arabidopsis thaliana OX=3702 GN=CDF2 PE=1 SV=2	S	Function unknown	PREDICTED: cyclic dof factor 2 [Oryza sativa Japonica Group]	molecular function: binding (GO:0005488);; biological process: biological regulation (GO:0065007);; molecular function: nucleic acid binding transcription factor activity (GO:0001071);; cellular component: cell (GO:0005623);; cellular component: organelle (GO:0043226);; cellular component: cell part (GO:0044464);; biological process: multicellular organismal process (GO:0032501);; biological proc…
LOC_Os01g19020	LOC_Os01g19020	1.28752	86	0.658724	35	0.922514	50	26.1809	1627	1.36435	66	10.5118	515	0.0293465	1.01084	up	--	--	Molecular Function: peroxidase activity (GO:0004601);; Molecular Function: binding (GO:0005488);; Cellular Component: extracellular region (GO:0005576);; Cellular Component: cell wall (GO:0005618);; Biological Process: ion transport (GO:0006811);; Biological Process: response to stress (GO:0006950);; Biological Process: response to oxidative stress (GO:0006979);; Biological Process: response to a…	--	--	--	--	Peroxidase	Peroxidase 2 OS=Zea mays OX=4577 GN=PER2 PE=2 SV=1	S	Function unknown	hypothetical protein OsI_01501 [Oryza sativa Indica Group]	biological process: metabolic process (GO:0008152);; biological process: cellular process (GO:0009987);; biological process: single-organism process (GO:0044699);; biological process: response to stimulus (GO:0050896);; biological process: detoxification (GO:0098754);; molecular function: catalytic activity (GO:0003824);; molecular function: antioxidant activity (GO:0016209);; molecular function:…
LOC_Os01g21130	LOC_Os01g21130	0.546043	18	0.249964	7	0.695915	19	2.25566	69	1.36631	32	1.57098	38	0.0198395	1.09586	up	--	--	--	--	--	--	--	--	--	--	--	hypothetical protein [Oryza sativa Japonica Group]	--
LOC_Os01g23710	LOC_Os01g23710	9.27214	910	5.06642	400	5.74573	462	3.37334	311	2.34376	167	2.87566	209	0.000293035	-1.07678	down	--	--	Molecular Function: DNA binding (GO:0003677);; Cellular Component: mitochondrion (GO:0005739);; Biological Process: regulation of transcription, DNA-templated (GO:0006355);; Cellular Component: plastid (GO:0009536);; Biological Process: cellular process (GO:0009987);; Cellular Component: cell part (GO:0044464);; Biological Process: organic substance metabolic process (GO:0071704);;	--	--	--	--	--	--	--	--	PREDICTED: mucin-5AC isoform X2 [Oryza sativa Japonica Group]	molecular function: binding (GO:0005488);; cellular component: cell (GO:0005623);; cellular component: organelle (GO:0043226);; cellular component: cell part (GO:0044464);; biological process: biological regulation (GO:0065007);; biological process: cellular process (GO:0009987);; biological process: metabolic process (GO:0008152)
LOC_Os01g23990	LOC_Os01g23990	27.6024	727	66.6229	1410	41.4868	894	10.0877	250	22.6828	433	16.1356	315	0.00570712	-1.12079	down	--	--	--	--	--	--	--	--	--	S	Function unknown	hypothetical protein OsJ_01645 [Oryza sativa Japonica Group]	--
LOC_Os01g28500	LOC_Os01g28500	13.3849	477	5.76838	166	10.747	314	47.4975	1591	12.7991	331	23.9833	633	0.0184889	1.04265	up	[S]	Function unknown	Biological Process: MAPK cascade (GO:0000165);; Cellular Component: extracellular region (GO:0005576);; Cellular Component: cell wall (GO:0005618);; Biological Process: protein targeting to membrane (GO:0006612);; Biological Process: defense response (GO:0006952);; Biological Process: response to water deprivation (GO:0009414);; Biological Process: detection of biotic stimulus (GO:0009595);; Biol…	K13449|7.20279e-122|osa:4325424|K13449 pathogenesis-related protein 1 | (RefSeq) pathogenesis-related protein PRB1-2	--	[S]	Function unknown	Cysteine-rich secretory protein family	Pathogenesis-related protein PRMS OS=Zea mays OX=4577 GN=PRMS PE=2 SV=1	S	Function unknown	PREDICTED: pathogenesis-related protein PRB1-2 [Oryza sativa Japonica Group]	biological process: metabolic process (GO:0008152);; biological process: cellular process (GO:0009987);; biological process: signaling (GO:0023052);; biological process: single-organism process (GO:0044699);; biological process: response to stimulus (GO:0050896);; biological process: biological regulation (GO:0065007);; cellular component: extracellular region (GO:0005576);; cellular component: c…
LOC_Os01g31890	LOC_Os01g31890	0.548093	32	0.25746	12	0.834137	40	1.48251	81	2.09264	88	2.02922	88	0.00513198	1.20585	up	--	--	Cellular Component: exocyst (GO:0000145);; Biological Process: exocytosis (GO:0006887);;	--	--	--	--	--	--	--	--	PREDICTED: uncharacterized protein LOC107280564 [Oryza sativa Japonica Group]	cellular component: cell (GO:0005623);; cellular component: macromolecular complex (GO:0032991);; cellular component: cell part (GO:0044464);; biological process: cellular process (GO:0009987);; biological process: single-organism process (GO:0044699);; biological process: localization (GO:0051179)
LOC_Os01g35330	LOC_Os01g35330	1.84923	93	0.863252	35	2.52475	103	16.1157	750	15.4401	554	26.1084	952	1.07616e-18	2.69488	up	--	--	Biological Process: cell morphogenesis (GO:0000902);; Molecular Function: catalytic activity (GO:0003824);; Cellular Component: mitochondrion (GO:0005739);; Biological Process: trichoblast differentiation (GO:0010054);; Cellular Component: membrane (GO:0016020);; Biological Process: cell growth (GO:0016049);; Biological Process: cell development (GO:0048468);; Biological Process: developmental gr…	--	--	--	--	--	--	--	--	PREDICTED: angiomotin-like [Oryza sativa Japonica Group]	biological process: cellular process (GO:0009987);; biological process: developmental process (GO:0032502);; biological process: single-organism process (GO:0044699);; biological process: cellular component organization or biogenesis (GO:0071840);; molecular function: catalytic activity (GO:0003824);; cellular component: cell (GO:0005623);; cellular component: organelle (GO:0043226);; cellular co…
LOC_Os01g36060	LOC_Os01g36060	0.461093	18	0.445952	14	0.127694	4	1.51966	55	1.25137	35	1.22978	35	0.0228748	1.09997	up	--	--	Cellular Component: mitochondrion (GO:0005739);;	--	--	--	--	--	--	--	--	hypothetical protein OsJ_02135 [Oryza sativa Japonica Group]	cellular component: cell (GO:0005623);; cellular component: organelle (GO:0043226);; cellular component: cell part (GO:0044464)
LOC_Os01g36064	LOC_Os01g36064	0.107673	14	0.099968	11	0.051286	6	1.42446	168	1.50509	137	2.10109	195	9.77982e-24	3.1171	up	--	--	Molecular Function: nucleic acid binding (GO:0003676);; Molecular Function: protein dimerization activity (GO:0046983);;	--	--	--	--	Domain of unknown function (DUF4371);; hAT family C-terminal dimerisation region	--	S	Function unknown	PREDICTED: zinc finger MYM-type protein 1-like [Oryza sativa Japonica Group]	molecular function: binding (GO:0005488)
LOC_Os01g36580	LOC_Os01g36580	7.72806	521	3.06103	166	3.46696	192	1.89887	121	1.19371	59	1.95051	98	0.00413571	-1.13923	down	--	--	Molecular Function: protein binding (GO:0005515);; Cellular Component: plasma membrane (GO:0005886);; Cellular Component: cell cortex (GO:0005938);; Biological Process: Golgi to vacuole transport (GO:0006896);; Biological Process: response to abiotic stimulus (GO:0009628);; Cellular Component: plant-type vacuole membrane (GO:0009705);; Biological Process: auxin-activated signaling pathway (GO:000…	--	--	--	--	EamA-like transporter family	WAT1-related protein At5g64700 OS=Arabidopsis thaliana OX=3702 GN=At5g64700 PE=2 SV=1	S	Function unknown	PREDICTED: WAT1-related protein At5g64700 [Oryza sativa Japonica Group]	molecular function: binding (GO:0005488);; cellular component: cell (GO:0005623);; cellular component: membrane (GO:0016020);; cellular component: cell part (GO:0044464);; biological process: localization (GO:0051179);; biological process: response to stimulus (GO:0050896);; cellular component: organelle (GO:0043226);; cellular component: organelle part (GO:0044422);; biological process: cellular…
LOC_Os01g38140	LOC_Os01g38140	0.169563	32	0.058011	9	0.097154	16	0.41571	74	0.385884	53	0.294472	42	0.0128292	1.12938	up	[O]	Posttranslational modification, protein turnover, chaperones	Molecular Function: nucleotide binding (GO:0000166);; Molecular Function: protein kinase activity (GO:0004672);; Molecular Function: protein binding (GO:0005515);; Cellular Component: nucleus (GO:0005634);; Cellular Component: vacuole (GO:0005773);; Biological Process: protein folding (GO:0006457);; Biological Process: N-terminal protein myristoylation (GO:0006499);; Cellular Component: plastid (…	--	--	[O]	Posttranslational modification, protein turnover, chaperones	Plant protein of unknown function	70 kDa peptidyl-prolyl isomerase OS=Triticum aestivum OX=4565 GN=FKBP70 PE=1 SV=1	O	Posttranslational modification, protein turnover, chaperones	Os01g0561900 [Oryza sativa Japonica Group]	molecular function: binding (GO:0005488);; biological process: metabolic process (GO:0008152);; biological process: cellular process (GO:0009987);; molecular function: catalytic activity (GO:0003824);; cellular component: cell (GO:0005623);; cellular component: organelle (GO:0043226);; cellular component: cell part (GO:0044464);; biological process: response to stimulus (GO:0050896);; cellular co…
LOC_Os01g38610	LOC_Os01g38610	1.36369	154	0.503764	46	1.49113	138	5.13002	543	2.57658	211	4.00204	334	0.000627534	1.32532	up	--	--	Biological Process: mitotic cell cycle (GO:0000278);; Molecular Function: DNA binding (GO:0003677);; Molecular Function: transcription factor activity, sequence-specific DNA binding (GO:0003700);; Cellular Component: nucleus (GO:0005634);; Cellular Component: mitochondrion (GO:0005739);; Biological Process: RNA processing (GO:0006396);; Biological Process: sulfur compound metabolic process (GO:00…	--	--	--	--	Helix-loop-helix DNA-binding domain	Transcription factor bHLH87 OS=Arabidopsis thaliana OX=3702 GN=BHLH87 PE=1 SV=1	S	Function unknown	Os01g0566800, partial [Oryza sativa Japonica Group]	biological process: cellular process (GO:0009987);; biological process: single-organism process (GO:0044699);; molecular function: binding (GO:0005488);; biological process: biological regulation (GO:0065007);; molecular function: nucleic acid binding transcription factor activity (GO:0001071);; cellular component: cell (GO:0005623);; cellular component: organelle (GO:0043226);; cellular componen…
LOC_Os01g39970	LOC_Os01g39970	0.619766	82	1.39355	148	1.2857	139	2.2417	278	3.06435	293	2.83424	277	0.0094929	1.00404	up	[T]	Signal transduction mechanisms	Molecular Function: protein serine/threonine kinase activity (GO:0004674);; Molecular Function: ubiquitin-protein transferase activity (GO:0004842);; Molecular Function: ATP binding (GO:0005524);; Cellular Component: plasma membrane (GO:0005886);; Biological Process: protein phosphorylation (GO:0006468);; Biological Process: response to stress (GO:0006950);; Cellular Component: plasmodesma (GO:00…	--	--	[T]	Signal transduction mechanisms	Protein kinase domain;; Protein tyrosine kinase;; Universal stress protein family	U-box domain-containing protein 34 OS=Arabidopsis thaliana OX=3702 GN=PUB34 PE=3 SV=1	T	Signal transduction mechanisms	PREDICTED: U-box domain-containing protein 35 [Oryza sativa Japonica Group]	biological process: metabolic process (GO:0008152);; biological process: cellular process (GO:0009987);; molecular function: catalytic activity (GO:0003824);; molecular function: binding (GO:0005488);; cellular component: cell (GO:0005623);; cellular component: membrane (GO:0016020);; cellular component: cell part (GO:0044464);; biological process: response to stimulus (GO:0050896);; cellular com…
LOC_Os01g41420	LOC_Os01g41420	4.8671	430	2.86699	204	1.96009	142	1.58283	132	0.712907	46	0.69016	46	0.00484164	-1.19496	down	--	--	Molecular Function: amine transmembrane transporter activity (GO:0005275);; Biological Process: cellular protein modification process (GO:0006464);; Biological Process: cation transport (GO:0006812);; Biological Process: amino acid transport (GO:0006865);; Biological Process: alkaloid biosynthetic process (GO:0009821);; Molecular Function: amino acid transmembrane transporter activity (GO:0015171…	K15015|0|osa:4325959|K15015 solute carrier family 32 (vesicular inhibitory amino acid transporter) | (RefSeq) P0025A05.3; vacuolar amino acid transporter 1	--	[E]	Amino acid transport and metabolism	Transmembrane amino acid transporter protein;; Tryptophan/tyrosine permease family	Amino acid transporter AVT1J OS=Arabidopsis thaliana OX=3702 GN=AVT1J PE=2 SV=1	E	Amino acid transport and metabolism	amino acid transporter-like [Oryza sativa Japonica Group]	biological process: localization (GO:0051179);; molecular function: transporter activity (GO:0005215);; biological process: metabolic process (GO:0008152);; biological process: cellular process (GO:0009987);; biological process: single-organism process (GO:0044699);; cellular component: membrane (GO:0016020);; cellular component: membrane part (GO:0044425);; biological process: cellular component…
LOC_Os01g41900	LOC_Os01g41900	43.0305	3207	34.1967	2048	33.9994	2074	15.6077	1094	15.7154	849	15.4556	853	2.15124e-14	-1.21061	down	--	--	Molecular Function: DNA binding (GO:0003677);; Molecular Function: chromatin binding (GO:0003682);; Molecular Function: protein binding (GO:0005515);; Molecular Function: zinc ion binding (GO:0008270);; Cellular Component: plant-type cell wall (GO:0009505);; Cellular Component: plasmodesma (GO:0009506);; Biological Process: flower development (GO:0009908);; Biological Process: cellular process (G…	--	--	--	--	Myb-like DNA-binding domain	Transcription factor MYBS3 OS=Oryza sativa subsp. japonica OX=39947 GN=MYBS3 PE=2 SV=1	K	Transcription	PREDICTED: uncharacterized protein LOC4324094 [Oryza sativa Japonica Group]	molecular function: binding (GO:0005488);; cellular component: cell (GO:0005623);; cellular component: cell part (GO:0044464);; cellular component: cell junction (GO:0030054);; biological process: reproduction (GO:0000003);; biological process: reproductive process (GO:0022414);; biological process: multicellular organismal process (GO:0032501);; biological process: developmental process (GO:0032…
LOC_Os01g43460	LOC_Os01g43460	0.156029	19	0.107809	10	0.146445	14	0.899867	94	0.388653	33	0.715306	62	0.000384768	1.46928	up	[V]	Defense mechanisms	Cellular Component: mitochondrion (GO:0005739);; Cellular Component: plasma membrane (GO:0005886);; Biological Process: polyamine catabolic process (GO:0006598);; Biological Process: purine nucleobase transport (GO:0006863);; Biological Process: cellular ion homeostasis (GO:0006873);; Molecular Function: voltage-gated anion channel activity (GO:0008308);; Biological Process: response to humidity …	--	--	--	--	Voltage-dependent anion channel	S-type anion channel SLAH2 OS=Arabidopsis thaliana OX=3702 GN=SLAH2 PE=2 SV=1	P	Inorganic ion transport and metabolism	PREDICTED: S-type anion channel SLAH2 isoform X1 [Oryza sativa Japonica Group]	cellular component: cell (GO:0005623);; cellular component: organelle (GO:0043226);; cellular component: cell part (GO:0044464);; cellular component: membrane (GO:0016020);; biological process: metabolic process (GO:0008152);; biological process: cellular process (GO:0009987);; biological process: single-organism process (GO:0044699);; biological process: localization (GO:0051179);; biological pr…
LOC_Os01g43740	LOC_Os01g43740	20.1145	1880	24.3804	1831	14.9596	1145	6.85663	603	9.28605	629	9.08864	629	4.16867e-05	-1.11823	down	[QV]	Secondary metabolites biosynthesis, transport and catabolism;; Defense mechanisms	Biological Process: transition metal ion transport (GO:0000041);; Molecular Function: monooxygenase activity (GO:0004497);; Molecular Function: iron ion binding (GO:0005506);; Cellular Component: endoplasmic reticulum (GO:0005783);; Molecular Function: steroid hydroxylase activity (GO:0008395);; Molecular Function: electron carrier activity (GO:0009055);; Biological Process: response to light sti…	--	--	[QI]	Secondary metabolites biosynthesis, transport and catabolism;; Lipid transport and metabolism	Cytochrome P450	Cytochrome P450 72A13 OS=Arabidopsis thaliana OX=3702 GN=CYP72A13 PE=2 SV=1	Q	Secondary metabolites biosynthesis, transport and catabolism	PREDICTED: cytochrome P450 72A13 [Oryza sativa Japonica Group]	biological process: localization (GO:0051179);; biological process: metabolic process (GO:0008152);; biological process: single-organism process (GO:0044699);; molecular function: catalytic activity (GO:0003824);; molecular function: binding (GO:0005488);; cellular component: cell (GO:0005623);; cellular component: organelle (GO:0043226);; cellular component: cell part (GO:0044464);; molecular fu…
LOC_Os01g45110	LOC_Os01g45110	5.41314	486	12.2077	880	3.64494	268	1.27036	108	0.538809	35	1.16544	78	6.19012e-07	-1.91959	down	[G]	Carbohydrate transport and metabolism	Cellular Component: cytosol (GO:0005829);; Biological Process: metabolic process (GO:0008152);; Biological Process: response to organic substance (GO:0010033);; Biological Process: response to UV-B (GO:0010224);; Molecular Function: abscisic acid glucosyltransferase activity (GO:0010294);; Cellular Component: cytoplasmic vesicle (GO:0016023);; Biological Process: brassinosteroid metabolic process…	--	--	[GC]	Carbohydrate transport and metabolism;; Energy production and conversion	UDP-glucoronosyl and UDP-glucosyl transferase	Scopoletin glucosyltransferase OS=Nicotiana tabacum OX=4097 GN=TOGT1 PE=1 SV=1	S	Function unknown	PREDICTED: anthocyanin 3&apos;-O-beta-glucosyltransferase [Oryza sativa Japonica Group]	cellular component: cell (GO:0005623);; cellular component: cell part (GO:0044464);; biological process: metabolic process (GO:0008152);; biological process: response to stimulus (GO:0050896);; molecular function: catalytic activity (GO:0003824);; biological process: single-organism process (GO:0044699);; biological process: biological regulation (GO:0065007);; biological process: cellular proces…
LOC_Os01g45140	LOC_Os01g45140	6.91712	480	14.7283	821	7.72316	439	4.58491	299	3.79697	191	4.37018	225	0.00571462	-1.00916	down	[G]	Carbohydrate transport and metabolism	Cellular Component: cytosol (GO:0005829);; Biological Process: metabolic process (GO:0008152);; Biological Process: response to organic substance (GO:0010033);; Biological Process: response to UV-B (GO:0010224);; Molecular Function: abscisic acid glucosyltransferase activity (GO:0010294);; Cellular Component: cytoplasmic vesicle (GO:0016023);; Biological Process: brassinosteroid metabolic process…	--	--	[GC]	Carbohydrate transport and metabolism;; Energy production and conversion	UDP-glucoronosyl and UDP-glucosyl transferase	Scopoletin glucosyltransferase OS=Nicotiana tabacum OX=4097 GN=TOGT1 PE=1 SV=1	S	Function unknown	PREDICTED: scopoletin glucosyltransferase [Oryza sativa Japonica Group]	cellular component: cell (GO:0005623);; cellular component: cell part (GO:0044464);; biological process: metabolic process (GO:0008152);; biological process: response to stimulus (GO:0050896);; molecular function: catalytic activity (GO:0003824);; biological process: single-organism process (GO:0044699);; biological process: biological regulation (GO:0065007);; biological process: cellular proces…
LOC_Os01g45200	LOC_Os01g45200	16.0555	981	18.0366	886	13.9894	700	6.18063	355	5.36045	238	6.79371	308	2.99487e-11	-1.32073	down	[M]	Cell wall/membrane/envelope biogenesis	Molecular Function: nucleotide binding (GO:0000166);; Molecular Function: nucleic acid binding (GO:0003676);; Molecular Function: 3-beta-hydroxy-delta5-steroid dehydrogenase activity (GO:0003854);; Biological Process: steroid biosynthetic process (GO:0006694);; Biological Process: transport (GO:0006810);; Biological Process: defense response (GO:0006952);; Biological Process: response to osmotic …	--	--	[V]	Defense mechanisms	3-beta hydroxysteroid dehydrogenase/isomerase family;; NAD dependent epimerase/dehydratase family;; NAD(P)H-binding	Cinnamoyl-CoA reductase-like SNL6 OS=Oryza sativa subsp. japonica OX=39947 GN=SNL6 PE=3 SV=1	M	Cell wall/membrane/envelope biogenesis	PREDICTED: cinnamoyl-CoA reductase 2 [Oryza sativa Japonica Group]	molecular function: binding (GO:0005488);; biological process: metabolic process (GO:0008152);; biological process: single-organism process (GO:0044699);; molecular function: catalytic activity (GO:0003824);; biological process: localization (GO:0051179);; biological process: response to stimulus (GO:0050896);; biological process: cellular process (GO:0009987);; biological process: cellular compo…
LOC_Os01g46720	LOC_Os01g46720	41.5225	6635	24.4725	3143	37.2076	4866	170.844	25660	56.842	6579	172.322	20381	1.66254e-05	1.50261	up	--	--	Molecular Function: protein kinase activity (GO:0004672);; Molecular Function: structural molecule activity (GO:0005198);; Molecular Function: ATP binding (GO:0005524);; Biological Process: protein phosphorylation (GO:0006468);; Cellular Component: chloroplast (GO:0009507);; Molecular Function: kinase activity (GO:0016301);;	--	--	[R]	General function prediction only	Protein kinase domain;; PAP_fibrillin	Probable plastid-lipid-associated protein 14, chloroplastic OS=Arabidopsis thaliana OX=3702 GN=PAP14 PE=1 SV=1	T	Signal transduction mechanisms	PREDICTED: probable plastid-lipid-associated protein 14, chloroplastic [Oryza sativa Japonica Group]	biological process: metabolic process (GO:0008152);; biological process: cellular process (GO:0009987);; molecular function: catalytic activity (GO:0003824);; molecular function: structural molecule activity (GO:0005198);; molecular function: binding (GO:0005488);; cellular component: cell (GO:0005623);; cellular component: organelle (GO:0043226);; cellular component: cell part (GO:0044464)
LOC_Os01g48620	LOC_Os01g48620	0.243667	32	0.246497	27	0.3537	38	6.61987	817	2.50936	239	6.43184	625	1.95098e-23	3.13746	up	--	--	Cellular Component: membrane (GO:0016020);; Cellular Component: cytoplasmic vesicle (GO:0016023);;	--	--	--	--	Protein of unknown function (DUF2921)	--	S	Function unknown	PREDICTED: uncharacterized protein LOC4325269 [Oryza sativa Japonica Group]	cellular component: membrane (GO:0016020)
LOC_Os01g48940	LOC_Os01g48940	14.9641	472	12.3372	313	21.7211	561	4.94544	147	7.84368	180	8.05022	188	0.0013774	-1.0523	down	--	--	Biological Process: cell morphogenesis (GO:0000902);; Molecular Function: protein kinase activity (GO:0004672);; Molecular Function: binding (GO:0005488);; Cellular Component: nucleus (GO:0005634);; Biological Process: protein phosphorylation (GO:0006468);; Cellular Component: membrane (GO:0016020);; Biological Process: cell growth (GO:0016049);; Biological Process: cell differentiation (GO:00301…	--	--	--	--	--	--	--	--	hypothetical protein [Oryza sativa Japonica Group]	biological process: cellular process (GO:0009987);; biological process: developmental process (GO:0032502);; biological process: single-organism process (GO:0044699);; biological process: cellular component organization or biogenesis (GO:0071840);; biological process: metabolic process (GO:0008152);; molecular function: catalytic activity (GO:0003824);; molecular function: binding (GO:0005488);; …
LOC_Os01g48950	LOC_Os01g48950	7.54856	249	4.53842	121	14.0797	380	3.16588	99	2.04467	49	2.0426	50	0.0009713	-1.32791	down	--	--	Biological Process: cellular process (GO:0009987);; Cellular Component: intracellular organelle part (GO:0044446);;	--	--	--	--	--	--	S	Function unknown	PREDICTED: uncharacterized protein LOC4324397 [Oryza sativa Japonica Group]	biological process: cellular process (GO:0009987);; cellular component: cell (GO:0005623);; cellular component: organelle (GO:0043226);; cellular component: organelle part (GO:0044422);; cellular component: cell part (GO:0044464)
LOC_Os01g49280	LOC_Os01g49280	8.79836	663	7.26048	440	4.50009	278	3.49237	248	1.98225	109	3.28708	184	0.00287465	-1.0375	down	--	--	Molecular Function: zinc ion binding (GO:0008270);;	--	--	[A]	RNA processing and modification	Protein of unknown function (DUF3675);; RING-variant domain	--	O	Posttranslational modification, protein turnover, chaperones	hypothetical protein OsI_03314 [Oryza sativa Indica Group]	molecular function: binding (GO:0005488)
LOC_Os01g49310	LOC_Os01g49310	9.10097	1356	10.989	1318	8.66549	1060	3.29885	469	4.02112	433	4.24133	468	3.19595e-09	-1.24018	down	--	--	--	--	--	--	--	--	--	S	Function unknown	PREDICTED: uncharacterized protein LOC4324116 [Oryza sativa Japonica Group]	--
LOC_Os01g49750	LOC_Os01g49750	0.049603	2	0	0	0	0	14.795	557	14.9897	435	15.3231	455	3.76849e-87	5.82536	up	--	--	Cellular Component: mitochondrion (GO:0005739);;	--	--	--	--	--	--	--	--	unknown protein [Oryza sativa Japonica Group]	cellular component: cell (GO:0005623);; cellular component: organelle (GO:0043226);; cellular component: cell part (GO:0044464)
LOC_Os01g50410	LOC_Os01g50410	3.0736	194	3.3299	169	1.16468	61	0.254499	16	0.890371	41	0.645755	31	0.00656622	-1.24566	down	[T]	Signal transduction mechanisms	Biological Process: cell plate assembly (GO:0000919);; Molecular Function: protein serine/threonine kinase activity (GO:0004674);; Molecular Function: protein binding (GO:0005515);; Molecular Function: ATP binding (GO:0005524);; Cellular Component: nucleus (GO:0005634);; Cellular Component: mitochondrion (GO:0005739);; Biological Process: DNA replication (GO:0006260);; Biological Process: regulat…	--	--	[T]	Signal transduction mechanisms	Protein kinase domain;; Protein tyrosine kinase	Mitogen-activated protein kinase kinase kinase 17 OS=Arabidopsis thaliana OX=3702 GN=MAPKKK17 PE=1 SV=1	T	Signal transduction mechanisms	hypothetical protein OsI_03401 [Oryza sativa Indica Group]	biological process: cellular process (GO:0009987);; biological process: single-organism process (GO:0044699);; biological process: cellular component organization or biogenesis (GO:0071840);; biological process: metabolic process (GO:0008152);; molecular function: catalytic activity (GO:0003824);; molecular function: binding (GO:0005488);; cellular component: cell (GO:0005623);; cellular componen…
LOC_Os01g50460	LOC_Os01g50460	12.3874	676	10.9547	480	10.2909	460	4.87647	250	5.31736	210	4.48922	182	5.27652e-08	-1.12758	down	--	--	Cellular Component: endoplasmic reticulum (GO:0005783);; Cellular Component: integral component of plasma membrane (GO:0005887);; Biological Process: carbohydrate transport (GO:0008643);; Cellular Component: cytoplasmic vesicle (GO:0016023);; Molecular Function: sugar transmembrane transporter activity (GO:0051119);;	K15382|3.57822e-162|osa:4326923|K15382 solute carrier family 50 (sugar transporter) | (RefSeq) MtN3-like, OsJ_03146, OsSWEET2b, P0047E11.3, SWEET2B; bidirectional sugar transporter SWEET2b	--	[R]	General function prediction only	Sugar efflux transporter for intercellular exchange	Bidirectional sugar transporter SWEET2b OS=Oryza sativa subsp. japonica OX=39947 GN=SWEET2B PE=1 SV=1	U	Intracellular trafficking, secretion, and vesicular transport	PREDICTED: bidirectional sugar transporter SWEET2b [Oryza sativa Japonica Group]	cellular component: cell (GO:0005623);; cellular component: organelle (GO:0043226);; cellular component: cell part (GO:0044464);; cellular component: membrane (GO:0016020);; cellular component: membrane part (GO:0044425);; biological process: single-organism process (GO:0044699);; biological process: localization (GO:0051179);; molecular function: transporter activity (GO:0005215)
LOC_Os01g52230	LOC_Os01g52230	672.314	38061	811.674	36922	270.162	12518	163.846	8719	162.966	6683	147.856	6196	9.9918e-06	-1.51339	down	--	--	Molecular Function: endopeptidase activity (GO:0004175);; Molecular Function: inorganic diphosphatase activity (GO:0004427);; Cellular Component: nucleus (GO:0005634);; Cellular Component: integral component of plasma membrane (GO:0005887);; Biological Process: cellular response to phosphate starvation (GO:0016036);; Biological Process: dephosphorylation (GO:0016311);; Molecular Function: phospha…	K06124|0|osa:4324704|K06124 phosphoethanolamine/phosphocholine phosphatase [EC:3.1.3.75] | (RefSeq) P0690B02.6; inorganic pyrophosphatase 1	Glycerophospholipid metabolism (ko00564)	[R]	General function prediction only	Putative Phosphatase;; haloacid dehalogenase-like hydrolase	Inorganic pyrophosphatase 1 OS=Arabidopsis thaliana OX=3702 GN=PS2 PE=1 SV=1	S	Function unknown	PREDICTED: inorganic pyrophosphatase 1 [Oryza sativa Japonica Group]	biological process: metabolic process (GO:0008152);; molecular function: catalytic activity (GO:0003824);; cellular component: cell (GO:0005623);; cellular component: organelle (GO:0043226);; cellular component: cell part (GO:0044464);; cellular component: membrane (GO:0016020);; cellular component: membrane part (GO:0044425);; biological process: cellular process (GO:0009987);; biological proces…
LOC_Os01g53370	LOC_Os01g53370	5.4657	507	9.76019	728	3.44865	262	2.66098	232	1.15764	78	1.89288	130	0.00210173	-1.25938	down	[G]	Carbohydrate transport and metabolism	Cellular Component: cytosol (GO:0005829);; Biological Process: cellular aromatic compound metabolic process (GO:0006725);; Biological Process: xenobiotic metabolic process (GO:0006805);; Biological Process: response to stress (GO:0006950);; Biological Process: metabolic process (GO:0008152);; Molecular Function: transferase activity, transferring hexosyl groups (GO:0016758);; Biological Process: …	--	--	[GC]	Carbohydrate transport and metabolism;; Energy production and conversion	UDP-glucoronosyl and UDP-glucosyl transferase	Anthocyanidin 5,3-O-glucosyltransferase OS=Rosa hybrid cultivar OX=128735 GN=RhGT1 PE=2 SV=1	S	Function unknown	PREDICTED: anthocyanidin 5,3-O-glucosyltransferase [Oryza sativa Japonica Group]	cellular component: cell (GO:0005623);; cellular component: cell part (GO:0044464);; biological process: metabolic process (GO:0008152);; biological process: cellular process (GO:0009987);; biological process: response to stimulus (GO:0050896);; molecular function: catalytic activity (GO:0003824);; biological process: single-organism process (GO:0044699);; biological process: biological regulatio…
LOC_Os01g53710	LOC_Os01g53710	61.47	4550	34.6299	2060	32.0982	1945	18.5695	1292	21.1438	1134	16.7929	920	0.000568865	-1.033	down	[T]	Signal transduction mechanisms	Molecular Function: phosphatidylinositol-4,5-bisphosphate 5-phosphatase activity (GO:0004439);; Molecular Function: protein tyrosine phosphatase activity (GO:0004725);; Biological Process: cellular protein modification process (GO:0006464);; Biological Process: phosphate-containing compound metabolic process (GO:0006796);; Biological Process: intracellular signal transduction (GO:0007243);; Molec…	K14165|0|osa:4327199|K14165 atypical dual specificity phosphatase [EC:3.1.3.16 3.1.3.48] | (RefSeq) putative dual specificity protein phosphatase DSP8	--	[V]	Defense mechanisms	Dual specificity phosphatase, catalytic domain	Putative dual specificity protein phosphatase DSP8 OS=Arabidopsis thaliana OX=3702 GN=DSP8 PE=2 SV=2	T	Signal transduction mechanisms	PREDICTED: putative dual specificity protein phosphatase DSP8 [Oryza sativa Japonica Group]	biological process: metabolic process (GO:0008152);; biological process: cellular process (GO:0009987);; molecular function: catalytic activity (GO:0003824);; biological process: single-organism process (GO:0044699)
LOC_Os01g54270	LOC_Os01g54270	0.500452	57	0.749291	68	0.74197	68	0.019011	2	0.098689	8	0.096408	8	1.29261e-05	-1.81517	down	[Q]	Secondary metabolites biosynthesis, transport and catabolism	Biological Process: response to stress (GO:0006950);; Cellular Component: chloroplast stroma (GO:0009570);; Biological Process: response to abiotic stimulus (GO:0009628);; Biological Process: response to auxin (GO:0009733);; Biological Process: cell wall modification involved in abscission (GO:0009830);; Biological Process: auxin metabolic process (GO:0009850);; Biological Process: auxin polar tr…	K17913|0|osa:4326177|K17913 carlactone synthase / all-trans-10'-apo-beta-carotenal 13,14-cleaving dioxygenase [EC:1.13.11.69 1.13.11.70] | (RefSeq) CCD8B, D10, OsCCD8b; carotenoid cleavage dioxygenase 8 homolog B, chloroplastic	Carotenoid biosynthesis (ko00906)	[Q]	Secondary metabolites biosynthesis, transport and catabolism	Retinal pigment epithelial membrane protein;; Reverse transcriptase (RNA-dependent DNA polymerase)	Carotenoid cleavage dioxygenase 8 homolog B, chloroplastic OS=Oryza sativa subsp. japonica OX=39947 GN=CCD8B PE=1 SV=1	L	Replication, recombination and repair	hypothetical protein OsI_03714 [Oryza sativa Indica Group]	biological process: response to stimulus (GO:0050896);; cellular component: cell (GO:0005623);; cellular component: organelle (GO:0043226);; cellular component: organelle part (GO:0044422);; cellular component: cell part (GO:0044464);; biological process: cellular process (GO:0009987);; biological process: single-organism process (GO:0044699);; biological process: cellular component organization …
LOC_Os01g55240	LOC_Os01g55240	2.14982	176	4.39673	288	0.668648	45	0.492803	38	0.656218	39	0.431031	26	0.00949394	-1.2223	down	[Q]	Secondary metabolites biosynthesis, transport and catabolism	Molecular Function: iron ion binding (GO:0005506);; Cellular Component: cytoplasm (GO:0005737);; Biological Process: ion transport (GO:0006811);; Biological Process: jasmonic acid metabolic process (GO:0009694);; Biological Process: response to jasmonic acid (GO:0009753);; Biological Process: flavonoid biosynthetic process (GO:0009813);; Biological Process: response to inorganic substance (GO:001…	K04125|0|osa:4325145|K04125 gibberellin 2-oxidase [EC:1.14.11.13] | (RefSeq) OJ1414_E05.17, OsGA2ox3; gibberellin 2-beta-dioxygenase	Diterpenoid biosynthesis (ko00904)	[QR]	Secondary metabolites biosynthesis, transport and catabolism;; General function prediction only	2OG-Fe(II) oxygenase superfamily;; non-haem dioxygenase in morphine synthesis N-terminal	Gibberellin 2-beta-dioxygenase OS=Phaseolus coccineus OX=3886 GN=GA2OX1 PE=2 SV=1	S	Function unknown	PREDICTED: gibberellin 2-beta-dioxygenase [Oryza sativa Japonica Group]	molecular function: binding (GO:0005488);; cellular component: cell (GO:0005623);; cellular component: cell part (GO:0044464);; biological process: localization (GO:0051179);; biological process: metabolic process (GO:0008152);; biological process: cellular process (GO:0009987);; biological process: single-organism process (GO:0044699);; biological process: response to stimulus (GO:0050896);; cel…
LOC_Os01g55370	LOC_Os01g55370	0.722068	58	0.776287	50	0.868855	57	0.103711	8	0	0	0.252843	16	0.0221783	-1.11274	down	--	--	Cellular Component: chloroplast (GO:0009507);;	--	--	--	--	Domain of unknown function (DUF4228)	--	S	Function unknown	PREDICTED: uncharacterized protein LOC9271377 [Oryza sativa Japonica Group]	cellular component: cell (GO:0005623);; cellular component: organelle (GO:0043226);; cellular component: cell part (GO:0044464)
LOC_Os01g59020	LOC_Os01g59020	23.8008	1949	24.9493	1642	18.6056	1247	11.2601	867	9.07362	539	8.74685	531	2.84201e-07	-1.13584	down	[QV]	Secondary metabolites biosynthesis, transport and catabolism;; Defense mechanisms	Biological Process: defense response to insect (GO:0002213);; Molecular Function: monooxygenase activity (GO:0004497);; Molecular Function: iron ion binding (GO:0005506);; Molecular Function: protein binding (GO:0005515);; Cellular Component: endoplasmic reticulum (GO:0005783);; Biological Process: isoprenoid biosynthetic process (GO:0008299);; Molecular Function: electron carrier activity (GO:00…	--	--	[QI]	Secondary metabolites biosynthesis, transport and catabolism;; Lipid transport and metabolism	Cytochrome P450	Cytochrome P450 94A1 OS=Vicia sativa OX=3908 GN=CYP94A1 PE=2 SV=2	Q	Secondary metabolites biosynthesis, transport and catabolism	PREDICTED: cytochrome P450 94B3 [Oryza sativa Japonica Group]	biological process: response to stimulus (GO:0050896);; biological process: metabolic process (GO:0008152);; biological process: single-organism process (GO:0044699);; molecular function: catalytic activity (GO:0003824);; molecular function: binding (GO:0005488);; cellular component: cell (GO:0005623);; cellular component: organelle (GO:0043226);; cellular component: cell part (GO:0044464);; biol…
LOC_Os01g60420	LOC_Os01g60420	12.7887	1156	9.16492	666	13.0289	964	6.52225	554	4.39484	288	5.66397	379	1.93347e-05	-1.00487	down	--	--	Cellular Component: mitochondrion (GO:0005739);;	--	--	--	--	Probable zinc-ribbon domain	Protein ENHANCED DISEASE RESISTANCE 4 OS=Arabidopsis thaliana OX=3702 GN=EDR4 PE=1 SV=1	S	Function unknown	PREDICTED: uncharacterized protein LOC4327604 [Oryza sativa Japonica Group]	cellular component: cell (GO:0005623);; cellular component: organelle (GO:0043226);; cellular component: cell part (GO:0044464)
LOC_Os01g60810	LOC_Os01g60810	2.88786	228	2.91038	185	4.68612	303	1.2309	92	1.65262	95	1.74031	102	0.00288649	-1.00459	down	--	--	Molecular Function: DNA binding (GO:0003677);; Molecular Function: protein binding (GO:0005515);; Cellular Component: nucleolus (GO:0005730);; Cellular Component: mitochondrion (GO:0005739);; Biological Process: embryo sac development (GO:0009553);; Cellular Component: cortical cytoskeleton (GO:0030863);; Biological Process: negative regulation of transcription, DNA-templated (GO:0045892);; Biolo…	--	--	--	--	Transcriptional repressor, ovate;; DNA-binding domain	Transcription repressor OFP4 OS=Arabidopsis thaliana OX=3702 GN=OFP4 PE=1 SV=1	S	Function unknown	PREDICTED: transcription repressor OFP2 [Oryza sativa Japonica Group]	molecular function: binding (GO:0005488);; cellular component: cell (GO:0005623);; cellular component: organelle (GO:0043226);; cellular component: organelle part (GO:0044422);; cellular component: cell part (GO:0044464);; biological process: multicellular organismal process (GO:0032501);; biological process: developmental process (GO:0032502);; biological process: single-organism process (GO:004…
LOC_Os01g60830	LOC_Os01g60830	277.894	18111	466.214	24414	425.164	22678	126.524	7751	233.981	11045	134.221	6475	0.00303254	-1.0358	down	--	--	Molecular Function: binding (GO:0005488);; Cellular Component: mitochondrion (GO:0005739);; Biological Process: chloroplast organization (GO:0009658);; Biological Process: myo-inositol hexakisphosphate biosynthetic process (GO:0010264);; Biological Process: positive regulation of transcription, DNA-templated (GO:0045893);;	--	--	--	--	--	--	S	Function unknown	PREDICTED: uncharacterized protein LOC4327573 [Oryza sativa Japonica Group]	molecular function: binding (GO:0005488);; cellular component: cell (GO:0005623);; cellular component: organelle (GO:0043226);; cellular component: cell part (GO:0044464);; biological process: cellular process (GO:0009987);; biological process: cellular component organization or biogenesis (GO:0071840);; biological process: metabolic process (GO:0008152);; biological process: single-organism proc…
LOC_Os01g61700	LOC_Os01g61700	54.4195	1314	48.7831	947	24.4496	484	12.125	276	18.305	321	17.575	315	0.000796296	-1.16478	down	[O]	Posttranslational modification, protein turnover, chaperones	Cellular Component: plastid (GO:0009536);; Biological Process: protein catabolic process (GO:0030163);;	--	--	--	--	ATP-dependent Clp protease adaptor protein ClpS	--	S	Function unknown	hypothetical protein [Oryza sativa Japonica Group]	cellular component: cell (GO:0005623);; cellular component: organelle (GO:0043226);; cellular component: cell part (GO:0044464);; biological process: metabolic process (GO:0008152)
LOC_Os01g61990	LOC_Os01g61990	1.95626	216	1.64876	146	0.641019	58	7.20935	746	2.06326	165	8.48824	692	0.00359959	1.28693	up	[T]	Signal transduction mechanisms	Molecular Function: protein binding (GO:0005515);; Cellular Component: nucleus (GO:0005634);; Cellular Component: endoplasmic reticulum (GO:0005783);; Cellular Component: plasma membrane (GO:0005886);; Biological Process: response to salt stress (GO:0009651);; Biological Process: multicellular organismal process (GO:0032501);; Biological Process: developmental process (GO:0032502);; Biological Pr…	--	--	[R]	General function prediction only	Ankyrin repeats (3 copies);; Ankyrin repeats (many copies);; Ankyrin repeats (many copies);; Domain of unknown function;; Ankyrin repeat;; Ankyrin repeat	Ankyrin repeat-containing protein NPR4 OS=Oryza sativa subsp. japonica OX=39947 GN=NPR4 PE=2 SV=1	S	Function unknown	RecName: Full=Ankyrin repeat-containing protein NPR4; Short=OsNPR4	molecular function: binding (GO:0005488);; cellular component: cell (GO:0005623);; cellular component: organelle (GO:0043226);; cellular component: cell part (GO:0044464);; cellular component: membrane (GO:0016020);; biological process: response to stimulus (GO:0050896);; biological process: multicellular organismal process (GO:0032501);; biological process: developmental process (GO:0032502);; b…
LOC_Os01g62430	LOC_Os01g62430	3.42402	137	2.1227	69	3.96607	130	1.12747	44	1.05887	32	0.80326	25	0.000819672	-1.25072	down	--	--	Molecular Function: calcium-dependent phospholipid binding (GO:0005544);; Cellular Component: cytoplasm (GO:0005737);; Cellular Component: plasma membrane (GO:0005886);; Biological Process: protein targeting to membrane (GO:0006612);; Biological Process: pollen development (GO:0009555);; Biological Process: positive regulation of flavonoid biosynthetic process (GO:0009963);; Biological Process: r…	--	--	[R]	General function prediction only	C2 domain	Elicitor-responsive protein 1 OS=Oryza sativa subsp. japonica OX=39947 GN=ERG1 PE=1 SV=1	S	Function unknown	RecName: Full=Elicitor-responsive protein 1; Short=OsERG1; AltName: Full=17 kDa phloem protein; AltName: Full=Fungal elicitor immediate early-responsive gene 1 protein; Short=FIERG1; AltName: Full=RPP17	molecular function: binding (GO:0005488);; cellular component: cell (GO:0005623);; cellular component: cell part (GO:0044464);; cellular component: membrane (GO:0016020);; biological process: localization (GO:0051179);; biological process: multicellular organismal process (GO:0032501);; biological process: developmental process (GO:0032502);; biological process: single-organism process (GO:004469…
LOC_Os01g62980	LOC_Os01g62980	4.44694	237	2.80344	120	4.90029	218	21.0462	639	11.5049	270	14.9815	368	0.00170292	1.03542	up	--	--	Biological Process: lipid transport (GO:0006869);; Molecular Function: lipid binding (GO:0008289);; Cellular Component: plasmodesma (GO:0009506);; Cellular Component: membrane (GO:0016020);; Cellular Component: cytoplasmic vesicle (GO:0016023);; Biological Process: primary metabolic process (GO:0044238);; Biological Process: cellular macromolecule metabolic process (GO:0044260);;	--	--	--	--	Probable lipid transfer;; Protease inhibitor/seed storage/LTP family	--	S	Function unknown	Os01g0849000, partial [Oryza sativa Japonica Group]	biological process: single-organism process (GO:0044699);; biological process: localization (GO:0051179);; molecular function: binding (GO:0005488);; cellular component: cell junction (GO:0030054);; cellular component: membrane (GO:0016020);; biological process: metabolic process (GO:0008152);; biological process: cellular process (GO:0009987)
LOC_Os01g63210	LOC_Os01g63210	83.974	3747	98.831	3543	71.1855	2599	45.0536	1890	31.1582	1007	36.3419	1200	2.06755e-06	-1.10154	down	[L]	Replication, recombination and repair	Cellular Component: cell wall (GO:0005618);; Cellular Component: vacuole (GO:0005773);; Cellular Component: Golgi apparatus (GO:0005794);; Cellular Component: cytosol (GO:0005829);; Cellular Component: plasma membrane (GO:0005886);; Biological Process: response to sucrose (GO:0009744);; Biological Process: flavonoid biosynthetic process (GO:0009813);; Biological Process: red or far-red light sign…	--	--	--	--	SOUL heme-binding protein	Heme-binding-like protein At3g10130, chloroplastic OS=Arabidopsis thaliana OX=3702 GN=At3g10130 PE=1 SV=1	S	Function unknown	PREDICTED: heme-binding-like protein At3g10130, chloroplastic [Oryza sativa Japonica Group]	cellular component: cell (GO:0005623);; cellular component: cell part (GO:0044464);; cellular component: organelle (GO:0043226);; cellular component: membrane (GO:0016020);; biological process: response to stimulus (GO:0050896);; biological process: metabolic process (GO:0008152);; biological process: cellular process (GO:0009987);; biological process: signaling (GO:0023052);; biological process:…
LOC_Os01g63380	LOC_Os01g63380	0.265616	24	0.387225	28	0.201143	15	1.55912	129	1.8758	120	2.27888	149	3.35615e-10	2.0627	up	--	--	Molecular Function: transcription factor activity, sequence-specific DNA binding (GO:0003700);; Molecular Function: protein binding (GO:0005515);; Cellular Component: nucleus (GO:0005634);; Cellular Component: plasma membrane (GO:0005886);; Biological Process: cell cycle (GO:0007049);; Biological Process: multicellular organism development (GO:0007275);; Cellular Component: chloroplast (GO:000950…	K17604|0|dosa:Os01t0852650-00|K17604 zinc finger SWIM domain-containing protein 3 | (RAP-DB) Os01g0852650; FAR1 DNA binding domain domain containing protein.	--	--	--	MULE transposase domain;; FAR1 DNA-binding domain;; SWIM zinc finger;; Transposase, Mutator family	Protein FAR1-RELATED SEQUENCE 5 OS=Arabidopsis thaliana OX=3702 GN=FRS5 PE=1 SV=1	S	Function unknown	Os01g0852650 [Oryza sativa Japonica Group]	biological process: biological regulation (GO:0065007);; molecular function: nucleic acid binding transcription factor activity (GO:0001071);; molecular function: binding (GO:0005488);; cellular component: cell (GO:0005623);; cellular component: organelle (GO:0043226);; cellular component: cell part (GO:0044464);; cellular component: membrane (GO:0016020);; biological process: cellular process (G…
LOC_Os01g63393	LOC_Os01g63393	0.923811	14	0.261488	4	0.027024	1	3.95831	57	5.38242	59	3.66098	41	0.000419291	1.55862	up	--	--	--	--	--	--	--	--	--	--	--	hypothetical protein [Oryza sativa Japonica Group]	--
LOC_Os01g64949	LOC_Os01g64949	1.17055	29	0.672316	14	0.095335	2	4.9172	114	5.74076	103	4.01566	74	0.000603003	1.51836	up	--	--	--	--	--	--	--	--	--	--	--	hypothetical protein [Oryza sativa Japonica Group]	--
LOC_Os01g65100	LOC_Os01g65100	43.9906	4282	45.1413	3486	52.6143	4210	108.593	9916	93.1649	6652	140.089	10087	1.3224e-10	1.17496	up	[E]	Amino acid transport and metabolism	Molecular Function: transporter activity (GO:0005215);; Cellular Component: mitochondrion (GO:0005739);; Cellular Component: Golgi apparatus (GO:0005794);; Cellular Component: plasma membrane (GO:0005886);; Biological Process: nitrogen compound metabolic process (GO:0006807);; Biological Process: transport (GO:0006810);; Biological Process: cation transport (GO:0006812);; Cellular Component: plas…	--	--	[E]	Amino acid transport and metabolism	POT family	Protein NRT1/ PTR FAMILY 5.10 OS=Arabidopsis thaliana OX=3702 GN=NPF5.10 PE=2 SV=1	E	Amino acid transport and metabolism	PREDICTED: uncharacterized protein LOC4324944 [Oryza sativa Japonica Group]	molecular function: transporter activity (GO:0005215);; cellular component: cell (GO:0005623);; cellular component: organelle (GO:0043226);; cellular component: cell part (GO:0044464);; cellular component: membrane (GO:0016020);; biological process: metabolic process (GO:0008152);; biological process: localization (GO:0051179);; cellular component: cell junction (GO:0030054);; biological process:…
LOC_Os01g65370	LOC_Os01g65370	21.2754	856	11.3673	368	14.5905	480	6.13229	232	5.61642	164	6.9381	207	1.11297e-05	-1.19371	down	--	--	Biological Process: tryptophan biosynthetic process (GO:0000162);; Biological Process: MAPK cascade (GO:0000165);; Biological Process: defense response to insect (GO:0002213);; Molecular Function: DNA binding (GO:0003677);; Molecular Function: chromatin binding (GO:0003682);; Molecular Function: transcription factor activity, sequence-specific DNA binding (GO:0003700);; Cellular Component: nucleu…	K09422|6.06665e-132|osa:4324770|K09422 myb proto-oncogene protein, plant | (RefSeq) P0648C09.6, P0698A10.4; myb-related protein 308	--	[K]	Transcription	Myb-like DNA-binding domain;; Myb-like DNA-binding domain	Transcription repressor MYB4 OS=Arabidopsis thaliana OX=3702 GN=MYB4 PE=1 SV=1	K	Transcription	PREDICTED: myb-related protein 308 [Oryza sativa Japonica Group]	biological process: metabolic process (GO:0008152);; biological process: cellular process (GO:0009987);; biological process: single-organism process (GO:0044699);; biological process: signaling (GO:0023052);; biological process: response to stimulus (GO:0050896);; biological process: biological regulation (GO:0065007);; molecular function: binding (GO:0005488);; molecular function: nucleic acid b…
LOC_Os01g65650	LOC_Os01g65650	41.5044	7936	29.7189	4566	18.997	2973	12.2256	2198	10.3518	1434	16.5099	2337	0.00084878	-1.05486	down	[K]	Transcription	Biological Process: polysaccharide biosynthetic process (GO:0000271);; Biological Process: regionalization (GO:0003002);; Molecular Function: protein kinase activity (GO:0004672);; Molecular Function: protein serine/threonine kinase activity (GO:0004674);; Molecular Function: protein binding (GO:0005515);; Molecular Function: ATP binding (GO:0005524);; Biological Process: starch metabolic process…	--	--	--	--	Protein kinase domain;; Protein tyrosine kinase;; Leucine rich repeat;; Leucine Rich repeats (2 copies);; Leucine rich repeat N-terminal domain;; Leucine Rich Repeat	Receptor protein-tyrosine kinase CEPR2 OS=Arabidopsis thaliana OX=3702 GN=CEPR2 PE=1 SV=1	S	Function unknown	PREDICTED: receptor-like protein kinase HSL1 [Oryza sativa Japonica Group]	biological process: metabolic process (GO:0008152);; biological process: single-organism process (GO:0044699);; biological process: multicellular organismal process (GO:0032501);; biological process: developmental process (GO:0032502);; biological process: cellular process (GO:0009987);; molecular function: catalytic activity (GO:0003824);; molecular function: binding (GO:0005488);; biological pr…
LOC_Os01g65780	LOC_Os01g65780	10.5384	1319	9.70138	976	15.6822	1617	40.883	4829	19.8495	1805	26.9281	2512	0.000774744	1.074	up	[M]	Cell wall/membrane/envelope biogenesis	Cellular Component: nucleus (GO:0005634);; Cellular Component: mitochondrion (GO:0005739);; Cellular Component: endosome (GO:0005768);; Cellular Component: Golgi apparatus (GO:0005794);; Cellular Component: trans-Golgi network (GO:0005802);; Biological Process: starch metabolic process (GO:0005982);; Biological Process: ion transport (GO:0006811);; Biological Process: response to cold (GO:0009409…	K20890|0|dosa:Os01t0880200-01|K20890 xylan alpha-glucuronosyltransferase [EC:2.4.1.-] | (RAP-DB) Os01g0880200; Glycosyl transferase, family 8 protein.	--	[G]	Carbohydrate transport and metabolism	Glycosyl transferase family 8	UDP-glucuronate:xylan alpha-glucuronosyltransferase 1 OS=Arabidopsis thaliana OX=3702 GN=GUX1 PE=2 SV=1	O	Posttranslational modification, protein turnover, chaperones	PREDICTED: UDP-glucuronate:xylan alpha-glucuronosyltransferase 1 isoform X2 [Oryza sativa Japonica Group]	cellular component: cell (GO:0005623);; cellular component: organelle (GO:0043226);; cellular component: cell part (GO:0044464);; cellular component: organelle part (GO:0044422);; biological process: metabolic process (GO:0008152);; biological process: cellular process (GO:0009987);; biological process: localization (GO:0051179);; biological process: response to stimulus (GO:0050896);; biological…
LOC_Os01g71310	LOC_Os01g71310	26.6975	2966	23.1092	2063	14.5823	1326	8.89485	929	9.33342	751	7.89862	650	2.01101e-05	-1.1642	down	[C]	Energy production and conversion	Cellular Component: extracellular space (GO:0005615);; Cellular Component: vacuole (GO:0005773);; Molecular Function: primary amine oxidase activity (GO:0008131);; Molecular Function: UDP-N-acetylmuramate dehydrogenase activity (GO:0008762);; Biological Process: cytokinin metabolic process (GO:0009690);; Biological Process: jasmonic acid metabolic process (GO:0009694);; Biological Process: respon…	K00279|0|osa:4326515|K00279 cytokinin dehydrogenase [EC:1.5.99.12] | (RefSeq) CKX4, OsCKX4; cytokinin dehydrogenase 4	Zeatin biosynthesis (ko00908)	[C]	Energy production and conversion	Cytokinin dehydrogenase 1, FAD and cytokinin binding;; FAD binding domain	Cytokinin dehydrogenase 4 OS=Oryza sativa subsp. japonica OX=39947 GN=CKX4 PE=2 SV=1	C	Energy production and conversion	PREDICTED: cytokinin dehydrogenase 4 [Oryza sativa Japonica Group]	cellular component: extracellular region (GO:0005576);; cellular component: extracellular region part (GO:0044421);; cellular component: cell (GO:0005623);; cellular component: organelle (GO:0043226);; cellular component: cell part (GO:0044464);; biological process: metabolic process (GO:0008152);; biological process: single-organism process (GO:0044699);; molecular function: catalytic activity (…
LOC_Os01g71840	LOC_Os01g71840	0	0	0	0	0	0	2.91411	1019	3.41561	920	3.2735	901	1.13152e-120	6.72638	up	[X]	Mobilome: prophages, transposons	Molecular Function: nucleotide binding (GO:0000166);; Molecular Function: nucleic acid binding (GO:0003676);; Molecular Function: RNA binding (GO:0003723);; Molecular Function: hydrolase activity, hydrolyzing O-glycosyl compounds (GO:0004553);; Molecular Function: ATP binding (GO:0005524);; Cellular Component: nucleus (GO:0005634);; Cellular Component: mitochondrion (GO:0005739);; Biological Proc…	--	--	[R]	General function prediction only	Reverse transcriptase (RNA-dependent DNA polymerase);; Integrase core domain;; gag-polypeptide of LTR copia-type;; Ulp1 protease family, C-terminal catalytic domain;; GAG-pre-integrase domain;; Retrotransposon gag protein	Retrovirus-related Pol polyprotein from transposon RE1 OS=Arabidopsis thaliana OX=3702 GN=RE1 PE=2 SV=1	S	Function unknown	retrotransposon protein, putative, unclassified [Oryza sativa Japonica Group]	molecular function: binding (GO:0005488);; molecular function: catalytic activity (GO:0003824);; cellular component: cell (GO:0005623);; cellular component: organelle (GO:0043226);; cellular component: cell part (GO:0044464);; biological process: metabolic process (GO:0008152);; biological process: cellular process (GO:0009987);; biological process: localization (GO:0051179);; biological process:…
LOC_Os01g72370	LOC_Os01g72370	43.7264	4217	11.1408	863	18.8682	1578	126.169	15266	35.8251	2679	178.928	13933	0.0245188	1.1067	up	--	--	Molecular Function: DNA binding (GO:0003677);; Molecular Function: protein binding (GO:0005515);; Cellular Component: nucleus (GO:0005634);; Biological Process: regulation of transcription, DNA-templated (GO:0006355);; Biological Process: response to water deprivation (GO:0009414);; Biological Process: stomatal complex morphogenesis (GO:0010103);; Biological Process: cellular response to iron ion…	--	--	--	--	Helix-loop-helix DNA-binding domain	Protein IRON-RELATED TRANSCRIPTION FACTOR 2 OS=Oryza sativa subsp. indica OX=39946 GN=IRO2 PE=3 SV=1	K	Transcription	PREDICTED: transcription factor bHLH100 [Oryza sativa Japonica Group]	molecular function: binding (GO:0005488);; cellular component: cell (GO:0005623);; cellular component: organelle (GO:0043226);; cellular component: cell part (GO:0044464);; biological process: biological regulation (GO:0065007);; biological process: response to stimulus (GO:0050896);; biological process: developmental process (GO:0032502);; biological process: single-organism process (GO:0044699)…
LOC_Os01g74340	LOC_Os01g74340	3.00508	93	1.6896	42	3.70818	94	0.95535	28	0.850367	19	1.34979	31	0.0208577	-1.02031	down	[J]	Translation, ribosomal structure and biogenesis	Molecular Function: nucleotide binding (GO:0000166);; Biological Process: alternative mRNA splicing, via spliceosome (GO:0000380);; Molecular Function: transcription antitermination factor activity, RNA binding (GO:0001072);; Molecular Function: nucleic acid binding (GO:0003676);; Molecular Function: double-stranded DNA binding (GO:0003690);; Molecular Function: single-stranded DNA binding (GO:00…	--	--	[R]	General function prediction only	RNA recognition motif. (a.k.a. RRM, RBD, or RNP domain)	Glycine-rich RNA-binding protein 2, mitochondrial OS=Arabidopsis thaliana OX=3702 GN=RBG2 PE=1 SV=1	S	Function unknown	PREDICTED: glycine-rich RNA-binding protein 2, mitochondrial [Oryza sativa Japonica Group]	molecular function: binding (GO:0005488);; biological process: metabolic process (GO:0008152);; biological process: cellular process (GO:0009987);; biological process: biological regulation (GO:0065007);; molecular function: nucleic acid binding transcription factor activity (GO:0001071);; molecular function: catalytic activity (GO:0003824);; cellular component: cell (GO:0005623);; cellular compo…
LOC_Os01g74410	LOC_Os01g74410	0.661805	49	0.777339	46	1.97894	118	7.11495	490	2.67163	141	3.39817	180	0.00514186	1.24136	up	--	--	Biological Process: cell fate specification (GO:0001708);; Molecular Function: DNA binding (GO:0003677);; Molecular Function: chromatin binding (GO:0003682);; Molecular Function: transcription factor activity, sequence-specific DNA binding (GO:0003700);; Molecular Function: protein binding (GO:0005515);; Cellular Component: nucleus (GO:0005634);; Biological Process: toxin catabolic process (GO:00…	K09422|4.01909e-136|osa:4324302|K09422 myb proto-oncogene protein, plant | (RefSeq) myb; transcription factor MYB59	--	[K]	Transcription	Myb-like DNA-binding domain;; Myb-like DNA-binding domain	Myb-related protein MYBAS2 OS=Oryza sativa subsp. japonica OX=39947 GN=MYBAS2 PE=2 SV=1	K	Transcription	PREDICTED: transcription factor MYB59 [Oryza sativa Japonica Group]	biological process: cellular process (GO:0009987);; biological process: developmental process (GO:0032502);; biological process: single-organism process (GO:0044699);; molecular function: binding (GO:0005488);; biological process: biological regulation (GO:0065007);; molecular function: nucleic acid binding transcription factor activity (GO:0001071);; cellular component: cell (GO:0005623);; cellu…
LOC_Os02g02380	LOC_Os02g02380	6.33479	359	7.48551	340	7.55261	350	3.58283	191	2.86921	118	3.28152	138	5.32422e-06	-1.05743	down	--	--	Molecular Function: protein binding (GO:0005515);; Cellular Component: nucleus (GO:0005634);; Biological Process: signal transduction (GO:0007165);; Biological Process: chloroplast organization (GO:0009658);; Biological Process: response to sucrose (GO:0009744);; Biological Process: post-embryonic development (GO:0009791);; Biological Process: flavonoid biosynthetic process (GO:0009813);; Biologi…	K10143|0|osa:107279948|K10143 E3 ubiquitin-protein ligase RFWD2 [EC:2.3.2.27] | (RefSeq) OJ1442_E05.1; WD repeat-containing protein RUP2-like	--	--	--	WD domain, G-beta repeat;; Anaphase-promoting complex subunit 4 WD40 domain	WD repeat-containing protein RUP2 OS=Arabidopsis thaliana OX=3702 GN=RUP2 PE=1 SV=1	S	Function unknown	PREDICTED: WD repeat-containing protein RUP2-like [Oryza sativa Japonica Group]	molecular function: binding (GO:0005488);; cellular component: cell (GO:0005623);; cellular component: organelle (GO:0043226);; cellular component: cell part (GO:0044464);; biological process: cellular process (GO:0009987);; biological process: biological regulation (GO:0065007);; biological process: cellular component organization or biogenesis (GO:0071840);; biological process: response to stim…
LOC_Os02g04510	LOC_Os02g04510	120.386	13547	165.348	14950	160.27	14760	50.7054	5364	67.6427	5513	62.4554	5202	9.14985e-08	-1.21373	down	[R]	General function prediction only	Molecular Function: nucleotide binding (GO:0000166);; Biological Process: translational initiation (GO:0006413);; Biological Process: cellular aromatic compound metabolic process (GO:0006725);; Biological Process: nitrogen compound metabolic process (GO:0006807);; Cellular Component: plastid (GO:0009536);; Cellular Component: chloroplast stroma (GO:0009570);; Cellular Component: chloroplast envel…	--	--	[G]	Carbohydrate transport and metabolism	NAD(P)H-binding;; NmrA-like family;; Complex I intermediate-associated protein 30 (CIA30);; NAD dependent epimerase/dehydratase family	Divinyl chlorophyllide a 8-vinyl-reductase, chloroplastic OS=Arabidopsis thaliana OX=3702 GN=DVR PE=1 SV=1	GM	Carbohydrate transport and metabolism;; Cell wall/membrane/envelope biogenesis	PREDICTED: uncharacterized protein LOC4328240 [Oryza sativa Japonica Group]	molecular function: binding (GO:0005488);; biological process: metabolic process (GO:0008152);; biological process: cellular process (GO:0009987);; cellular component: cell (GO:0005623);; cellular component: organelle (GO:0043226);; cellular component: cell part (GO:0044464);; cellular component: organelle part (GO:0044422);; biological process: biological regulation (GO:0065007);; biological pro…
LOC_Os02g05400	LOC_Os02g05400	21.8046	2024	16.4776	1231	10.1201	770	6.89013	604	6.22336	419	8.72323	602	0.00159451	-1.00325	down	--	--	Molecular Function: dolichol kinase activity (GO:0004168);; Molecular Function: phosphatidate cytidylyltransferase activity (GO:0004605);; Biological Process: membrane fusion (GO:0006944);; Biological Process: phospholipid biosynthetic process (GO:0008654);; Biological Process: salicylic acid biosynthetic process (GO:0009697);; Biological Process: salicylic acid mediated signaling pathway (GO:000…	K00902|1.77285e-154|osa:4328285|K00902 dolichol kinase [EC:2.7.1.108] | (RefSeq) dolichol kinase EVAN	N-Glycan biosynthesis (ko00510)	[I]	Lipid transport and metabolism	--	Dolichol kinase EVAN OS=Arabidopsis thaliana OX=3702 GN=EVN PE=2 SV=1	I	Lipid transport and metabolism	hypothetical protein OsJ_05365 [Oryza sativa Japonica Group]	biological process: metabolic process (GO:0008152);; biological process: cellular process (GO:0009987);; molecular function: catalytic activity (GO:0003824);; biological process: single-organism process (GO:0044699);; biological process: signaling (GO:0023052);; biological process: response to stimulus (GO:0050896);; biological process: biological regulation (GO:0065007);; cellular component: mem…
LOC_Os02g05830	LOC_Os02g05830	0.992694	63	1.27292	65	1.25584	65	6.58126	359	2.09187	96	3.23888	152	0.00266846	1.21563	up	[G]	Carbohydrate transport and metabolism	Molecular Function: monooxygenase activity (GO:0004497);; Molecular Function: protein binding (GO:0005515);; Cellular Component: chloroplast (GO:0009507);; Cellular Component: plastid (GO:0009536);; Biological Process: photorespiration (GO:0009853);; Biological Process: carbon fixation (GO:0015977);; Biological Process: photosynthesis (GO:0015979);; Molecular Function: ribulose-bisphosphate carbo…	K01602|4.30747e-140|osa:4328326|K01602 ribulose-bisphosphate carboxylase small chain [EC:4.1.1.39] | (RefSeq) P0463E12.1; ribulose bisphosphate carboxylase small chain, chloroplastic	Glyoxylate and dicarboxylate metabolism (ko00630);; Carbon fixation in photosynthetic organisms (ko00710);; Carbon metabolism (ko01200)	--	--	Ribulose bisphosphate carboxylase, small chain	Ribulose bisphosphate carboxylase small chain, chloroplastic OS=Marchantia paleacea OX=56867 GN=RBCS PE=2 SV=1	C	Energy production and conversion	PREDICTED: ribulose bisphosphate carboxylase small chain, chloroplastic [Oryza sativa Japonica Group]	biological process: metabolic process (GO:0008152);; biological process: single-organism process (GO:0044699);; molecular function: catalytic activity (GO:0003824);; molecular function: binding (GO:0005488);; cellular component: cell (GO:0005623);; cellular component: organelle (GO:0043226);; cellular component: cell part (GO:0044464);; biological process: cellular process (GO:0009987)
LOC_Os02g05910	LOC_Os02g05910	0.713248	116	0.839011	110	0.815685	109	1.8333	280	2.31428	272	1.64095	197	0.000144802	1.10446	up	[K]	Transcription	Molecular Function: peptide receptor activity (GO:0001653);; Molecular Function: protein kinase activity (GO:0004672);; Molecular Function: protein serine/threonine kinase activity (GO:0004674);; Molecular Function: transmembrane signaling receptor activity (GO:0004888);; Molecular Function: protein binding (GO:0005515);; Molecular Function: ATP binding (GO:0005524);; Cellular Component: plasma m…	--	--	--	--	Protein kinase domain;; Protein tyrosine kinase;; Leucine rich repeat;; Leucine Rich repeats (2 copies);; Leucine Rich Repeat;; Leucine rich repeat N-terminal domain	Tyrosine-sulfated glycopeptide receptor 1 OS=Arabidopsis thaliana OX=3702 GN=PSY1R PE=1 SV=1	S	Function unknown	putative leucine-rich repeat receptor-like kinase [Oryza sativa Japonica Group]	biological process: cellular process (GO:0009987);; biological process: signaling (GO:0023052);; biological process: single-organism process (GO:0044699);; biological process: response to stimulus (GO:0050896);; biological process: biological regulation (GO:0065007);; molecular function: signal transducer activity (GO:0004871);; molecular function: molecular transducer activity (GO:0060089);; bio…
LOC_Os02g06200	LOC_Os02g06200	2.31294	230	1.98415	159	0.946576	77	0.807307	76	0.192491	14	0.514781	38	0.0156103	-1.13071	down	[K]	Transcription	Molecular Function: nucleotide binding (GO:0000166);; Molecular Function: peptide receptor activity (GO:0001653);; Molecular Function: protein kinase activity (GO:0004672);; Molecular Function: transmembrane signaling receptor activity (GO:0004888);; Molecular Function: protein binding (GO:0005515);; Cellular Component: mitochondrion (GO:0005739);; Cellular Component: plasma membrane (GO:0005886)…	--	--	[R]	General function prediction only	Leucine rich repeat;; Leucine Rich repeats (2 copies);; Leucine Rich Repeat;; Leucine rich repeat N-terminal domain	Receptor-like protein 2 OS=Arabidopsis thaliana OX=3702 GN=RLP2 PE=2 SV=1	S	Function unknown	Os02g0156600 [Oryza sativa Japonica Group]	molecular function: binding (GO:0005488);; biological process: cellular process (GO:0009987);; biological process: signaling (GO:0023052);; biological process: single-organism process (GO:0044699);; biological process: response to stimulus (GO:0050896);; biological process: biological regulation (GO:0065007);; molecular function: signal transducer activity (GO:0004871);; molecular function: molec…
LOC_Os02g06480	LOC_Os02g06480	2.08049	349	1.79897	243	3.26611	448	5.99158	943	5.91124	717	7.76481	963	1.83303e-06	1.26829	up	[O]	Posttranslational modification, protein turnover, chaperones	Molecular Function: copper ion binding (GO:0005507);; Cellular Component: mitochondrion (GO:0005739);; Cellular Component: mitochondrial inner membrane (GO:0005743);; Biological Process: protein targeting to mitochondrion (GO:0006626);; Biological Process: copper ion transport (GO:0006825);; Biological Process: cellular copper ion homeostasis (GO:0006878);; Biological Process: embryo development …	K07152|0|osa:4328372|K07152 protein SCO1/2 | (RefSeq) protein SCO1 homolog 1, mitochondrial	--	[C]	Energy production and conversion	SCO1/SenC;; AhpC/TSA family	Protein SCO1 homolog 1, mitochondrial OS=Arabidopsis thaliana OX=3702 GN=HCC1 PE=2 SV=1	S	Function unknown	PREDICTED: protein SCO1 homolog 1, mitochondrial isoform X1 [Oryza sativa Japonica Group]	molecular function: binding (GO:0005488);; cellular component: cell (GO:0005623);; cellular component: organelle (GO:0043226);; cellular component: cell part (GO:0044464);; cellular component: membrane (GO:0016020);; cellular component: organelle part (GO:0044422);; biological process: localization (GO:0051179);; biological process: cellular process (GO:0009987);; biological process: single-organ…
LOC_Os02g06630	LOC_Os02g06630	0.10291	10	0.052614	4	0	0	0.700252	63	1.19891	83	1.27868	90	2.4112e-07	2.10188	up	--	--	Biological Process: immune system process (GO:0002376);; Molecular Function: peroxidase activity (GO:0004601);; Cellular Component: nucleus (GO:0005634);; Cellular Component: mitochondrion (GO:0005739);; Cellular Component: Golgi apparatus (GO:0005794);; Biological Process: iron ion transport (GO:0006826);; Biological Process: response to oxidative stress (GO:0006979);; Biological Process: respon…	K00430|0|dosa:Os02t0161800-01|K00430 peroxidase [EC:1.11.1.7] | (RAP-DB) Os02g0161800; Similar to Peroxidase precursor (EC 1.11.1.7).	Phenylpropanoid biosynthesis (ko00940)	--	--	Peroxidase	Peroxidase 39 OS=Arabidopsis thaliana OX=3702 GN=PER39 PE=1 SV=1	S	Function unknown	PREDICTED: peroxidase 3 isoform X2 [Oryza sativa Japonica Group]	biological process: immune system process (GO:0002376);; biological process: metabolic process (GO:0008152);; biological process: cellular process (GO:0009987);; biological process: single-organism process (GO:0044699);; biological process: response to stimulus (GO:0050896);; biological process: detoxification (GO:0098754);; molecular function: catalytic activity (GO:0003824);; molecular function…
LOC_Os02g06930	LOC_Os02g06930	11.4909	990	6.25282	435	8.4853	598	2.62038	214	1.33229	84	3.06587	195	4.28675e-07	-1.58195	down	[M]	Cell wall/membrane/envelope biogenesis	Molecular Function: nucleotide binding (GO:0000166);; Molecular Function: protein serine/threonine kinase activity (GO:0004674);; Molecular Function: calmodulin binding (GO:0005516);; Molecular Function: ATP binding (GO:0005524);; Cellular Component: mitochondrion (GO:0005739);; Cellular Component: plasma membrane (GO:0005886);; Biological Process: protein phosphorylation (GO:0006468);; Biologica…	--	--	[T]	Signal transduction mechanisms	Protein kinase domain;; Protein tyrosine kinase	Cold-responsive protein kinase 1 OS=Arabidopsis thaliana OX=3702 GN=CRPK1 PE=1 SV=1	T	Signal transduction mechanisms	PREDICTED: putative serine/threonine-protein kinase isoform X1 [Oryza sativa Japonica Group]	molecular function: binding (GO:0005488);; biological process: metabolic process (GO:0008152);; biological process: cellular process (GO:0009987);; molecular function: catalytic activity (GO:0003824);; cellular component: cell (GO:0005623);; cellular component: organelle (GO:0043226);; cellular component: cell part (GO:0044464);; cellular component: membrane (GO:0016020);; biological process: loc…
LOC_Os02g09510	LOC_Os02g09510	36.1342	2769	46.3875	2856	21.3724	1341	12.7647	920	10.4533	581	13.6835	776	1.805e-05	-1.29984	down	[G]	Carbohydrate transport and metabolism	Cellular Component: cytoplasm (GO:0005737);; Biological Process: metabolic process (GO:0008152);; Biological Process: anthocyanin-containing compound biosynthetic process (GO:0009718);; Biological Process: cinnamic acid ester metabolic process (GO:0009801);; Biological Process: response to organic substance (GO:0010033);; Biological Process: response to inorganic substance (GO:0010035);; Biologic…	--	--	[GC]	Carbohydrate transport and metabolism;; Energy production and conversion	UDP-glucoronosyl and UDP-glucosyl transferase	Gallate 1-beta-glucosyltransferase OS=Quercus robur OX=38942 GN=UGT84A13 PE=1 SV=1	S	Function unknown	PREDICTED: cinnamate beta-D-glucosyltransferase [Oryza sativa Japonica Group]	cellular component: cell (GO:0005623);; cellular component: cell part (GO:0044464);; biological process: metabolic process (GO:0008152);; biological process: single-organism process (GO:0044699);; biological process: cellular process (GO:0009987);; biological process: response to stimulus (GO:0050896);; molecular function: catalytic activity (GO:0003824);; cellular component: organelle (GO:004322…
LOC_Os02g09790	LOC_Os02g09790	0.039144	8	0.027811	4	0.060388	9	0.321698	55	0.296652	39	0.301753	40	2.19653e-05	1.72673	up	[R]	General function prediction only	Molecular Function: binding (GO:0005488);; Biological Process: defense response (GO:0006952);; Cellular Component: membrane (GO:0016020);; Molecular Function: ADP binding (GO:0043531);; Cellular Component: cell part (GO:0044464);; Biological Process: single-organism process (GO:0044699);;	--	--	[T]	Signal transduction mechanisms	NB-ARC domain;; Leucine rich repeat	Disease resistance protein RPM1 OS=Arabidopsis thaliana OX=3702 GN=RPM1 PE=1 SV=1	S	Function unknown	PREDICTED: disease resistance protein RPM1 [Oryza sativa Japonica Group]	molecular function: binding (GO:0005488);; biological process: response to stimulus (GO:0050896);; cellular component: membrane (GO:0016020);; cellular component: cell part (GO:0044464);; biological process: single-organism process (GO:0044699)
LOC_Os02g09820	LOC_Os02g09820	0.680172	83	1.04225	102	0.712075	71	2.21425	253	2.8954	255	2.09989	189	6.89636e-05	1.28095	up	--	--	Cellular Component: extrinsic component of vacuolar membrane (GO:0000306);; Molecular Function: ubiquitin-protein transferase activity (GO:0004842);; Molecular Function: protein binding (GO:0005515);; Cellular Component: nucleus (GO:0005634);; Cellular Component: cytosol (GO:0005829);; Biological Process: cation transport (GO:0006812);; Biological Process: amino acid transport (GO:0006865);; Biol…	--	--	[O]	Posttranslational modification, protein turnover, chaperones	Ring finger domain;; Zinc finger, C3HC4 type (RING finger);; RING-H2 zinc finger domain;; RING-like zinc finger;; Zinc finger, C3HC4 type (RING finger);; RING-type zinc-finger;; Anaphase-promoting complex subunit 11 RING-H2 finger	E3 ubiquitin-protein ligase RING1 OS=Gossypium hirsutum OX=3635 GN=RING1 PE=1 SV=1	O	Posttranslational modification, protein turnover, chaperones	PREDICTED: uncharacterized protein LOC4328578 [Oryza sativa Japonica Group]	cellular component: cell (GO:0005623);; cellular component: membrane (GO:0016020);; cellular component: organelle (GO:0043226);; cellular component: organelle part (GO:0044422);; cellular component: membrane part (GO:0044425);; cellular component: cell part (GO:0044464);; molecular function: catalytic activity (GO:0003824);; molecular function: binding (GO:0005488);; biological process: localizat…
LOC_Os02g10710	LOC_Os02g10710	0.75067	24	1.0718	27	1.40329	36	3.98152	115	2.6029	58	7.36993	168	0.000820562	1.38715	up	[O]	Posttranslational modification, protein turnover, chaperones	Cellular Component: mitochondrion (GO:0005739);; Biological Process: protein folding (GO:0006457);; Cellular Component: chloroplast (GO:0009507);; Biological Process: response to high light intensity (GO:0009644);; Biological Process: heat acclimation (GO:0010286);; Biological Process: response to hydrogen peroxide (GO:0042542);; Cellular Component: intracellular organelle part (GO:0044446);;	K13993|3.83099e-115|osa:107278626|K13993 HSP20 family protein | (RefSeq) HSP23.6, OsHsp23.6; 23.6 kDa heat shock protein, mitochondrial	--	[O]	Posttranslational modification, protein turnover, chaperones	Hsp20/alpha crystallin family	23.6 kDa heat shock protein, mitochondrial OS=Oryza sativa subsp. japonica OX=39947 GN=HSP23.6 PE=2 SV=1	O	Posttranslational modification, protein turnover, chaperones	PREDICTED: 23.6 kDa heat shock protein, mitochondrial [Oryza sativa Japonica Group]	cellular component: cell (GO:0005623);; cellular component: organelle (GO:0043226);; cellular component: cell part (GO:0044464);; biological process: cellular process (GO:0009987);; biological process: response to stimulus (GO:0050896);; cellular component: organelle part (GO:0044422)
LOC_Os02g10780	LOC_Os02g10780	86.2515	5196	82.8911	4013	21.3645	1054	9.5256	540	5.63146	246	8.45572	378	3.46081e-09	-2.13985	down	--	--	Cellular Component: nucleus (GO:0005634);; Biological Process: phosphate ion transport (GO:0006817);; Biological Process: galactolipid biosynthetic process (GO:0019375);; Biological Process: negative regulation of transcription, DNA-templated (GO:0045892);; Biological Process: cellular response to cold (GO:0070417);; Biological Process: positive regulation of cellular response to phosphate starva…	--	--	[P]	Inorganic ion transport and metabolism	SPX domain	SPX domain-containing protein 2 OS=Oryza sativa subsp. japonica OX=39947 GN=SPX2 PE=1 SV=1	T	Signal transduction mechanisms	PREDICTED: SPX domain-containing protein 2 [Oryza sativa Japonica Group]	cellular component: cell (GO:0005623);; cellular component: organelle (GO:0043226);; cellular component: cell part (GO:0044464);; biological process: localization (GO:0051179);; biological process: metabolic process (GO:0008152);; biological process: cellular process (GO:0009987);; biological process: single-organism process (GO:0044699);; biological process: biological regulation (GO:0065007);; …
LOC_Os02g10860	LOC_Os02g10860	4.79353	242	8.59492	348	5.64214	233	2.23651	106	2.61859	96	2.93505	110	0.00137735	-1.09238	down	--	--	Biological Process: transition metal ion transport (GO:0000041);; Biological Process: MAPK cascade (GO:0000165);; Molecular Function: double-stranded DNA binding (GO:0003690);; Molecular Function: transcription factor activity, sequence-specific DNA binding (GO:0003700);; Molecular Function: transmembrane receptor protein serine/threonine kinase activity (GO:0004675);; Cellular Component: nucleus…	K16241|1.40224e-83|osa:4328662|K16241 transcription factor HY5 | (RefSeq) OJ1135_F06.14; transcription factor HY5	Circadian rhythm - plant (ko04712)	[K]	Transcription	Legume lectin domain;; bZIP transcription factor;; Basic region leucine zipper	Transcription factor HY5 OS=Solanum lycopersicum OX=4081 GN=HY5 PE=2 SV=1	K	Transcription	Os02g0203000 [Oryza sativa Japonica Group]	biological process: localization (GO:0051179);; biological process: metabolic process (GO:0008152);; biological process: cellular process (GO:0009987);; biological process: signaling (GO:0023052);; biological process: single-organism process (GO:0044699);; biological process: response to stimulus (GO:0050896);; biological process: biological regulation (GO:0065007);; molecular function: binding (…
LOC_Os02g12890	LOC_Os02g12890	2.43171	191	3.13914	228	2.40172	180	0.921624	76	0.907988	55	1.45846	98	0.00217569	-1.07195	down	[QV]	Secondary metabolites biosynthesis, transport and catabolism;; Defense mechanisms	Molecular Function: monooxygenase activity (GO:0004497);; Molecular Function: iron ion binding (GO:0005506);; Biological Process: protein targeting to membrane (GO:0006612);; Molecular Function: electron carrier activity (GO:0009055);; Biological Process: response to wounding (GO:0009611);; Biological Process: coumarin biosynthetic process (GO:0009805);; Biological Process: auxin polar transport …	--	--	[Q]	Secondary metabolites biosynthesis, transport and catabolism	Cytochrome P450	Cytochrome P450 711A1 OS=Arabidopsis thaliana OX=3702 GN=CYP711A1 PE=2 SV=1	Q	Secondary metabolites biosynthesis, transport and catabolism	PREDICTED: cytochrome P450 711A1 [Oryza sativa Japonica Group]	biological process: metabolic process (GO:0008152);; biological process: single-organism process (GO:0044699);; molecular function: catalytic activity (GO:0003824);; molecular function: binding (GO:0005488);; biological process: localization (GO:0051179);; molecular function: electron carrier activity (GO:0009055);; biological process: response to stimulus (GO:0050896);; biological process: cellu…
LOC_Os02g14840	LOC_Os02g14840	17.4374	1901	13.2863	1164	13.9931	1249	5.3206	546	5.67357	448	5.3638	433	3.81894e-16	-1.38939	down	[T]	Signal transduction mechanisms	Molecular Function: inward rectifier potassium channel activity (GO:0005242);; Molecular Function: voltage-gated potassium channel activity (GO:0005249);; Cellular Component: mitochondrion (GO:0005739);; Cellular Component: endoplasmic reticulum (GO:0005783);; Cellular Component: plasma membrane (GO:0005886);; Biological Process: response to stress (GO:0006950);; Biological Process: circadian rhy…	--	--	[PT]	Inorganic ion transport and metabolism;; Signal transduction mechanisms	Ion transport protein;; KHA, dimerisation domain of potassium ion channel;; Cyclic nucleotide-binding domain;; Ion channel	Potassium channel KAT1 OS=Oryza sativa subsp. japonica OX=39947 GN=Os02g0245800 PE=2 SV=1	U	Intracellular trafficking, secretion, and vesicular transport	PREDICTED: potassium channel KAT1 [Oryza sativa Japonica Group]	biological process: cellular process (GO:0009987);; biological process: single-organism process (GO:0044699);; biological process: localization (GO:0051179);; biological process: biological regulation (GO:0065007);; molecular function: transporter activity (GO:0005215);; molecular function: molecular transducer activity (GO:0060089);; cellular component: cell (GO:0005623);; cellular component: or…
LOC_Os02g14990	LOC_Os02g14990	9.7375	286	6.60225	156	8.53104	205	3.40901	94	3.7784	81	3.42034	75	7.63155e-05	-1.09366	down	--	--	Biological Process: MAPK cascade (GO:0000165);; Biological Process: RNA methylation (GO:0001510);; Biological Process: response to molecule of fungal origin (GO:0002238);; Molecular Function: structural constituent of ribosome (GO:0003735);; Molecular Function: ubiquitin-protein transferase activity (GO:0004842);; Molecular Function: protein binding (GO:0005515);; Molecular Function: ATP binding …	--	--	[O]	Posttranslational modification, protein turnover, chaperones	Ring finger domain;; RING-like zinc finger;; Zinc finger, C3HC4 type (RING finger);; RING-H2 zinc finger domain;; RING-type zinc-finger;; Zinc finger, C3HC4 type (RING finger)	E3 ubiquitin-protein ligase EL5 OS=Oryza sativa subsp. japonica OX=39947 GN=EL5.1 PE=1 SV=1	O	Posttranslational modification, protein turnover, chaperones	hypothetical protein OsI_06554 [Oryza sativa Indica Group]	biological process: metabolic process (GO:0008152);; biological process: cellular process (GO:0009987);; biological process: signaling (GO:0023052);; biological process: single-organism process (GO:0044699);; biological process: response to stimulus (GO:0050896);; biological process: biological regulation (GO:0065007);; molecular function: structural molecule activity (GO:0005198);; molecular fun…
LOC_Os02g15280	LOC_Os02g15280	5.10485	112	3.11525	55	3.92993	71	0.586419	13	1.3314	21	1.87829	31	0.0111203	-1.13467	down	--	--	--	--	--	--	--	VQ motif	--	S	Function unknown	PREDICTED: uncharacterized protein LOC9269034 [Oryza sativa Japonica Group]	--
LOC_Os02g15860	LOC_Os02g15860	701.895	9306	668.191	7118	410.815	4458	182.749	2278	206.579	1984	196.503	1929	1.59727e-09	-1.45867	down	--	--	--	--	--	--	--	--	--	S	Function unknown	PREDICTED: uncharacterized protein LOC4328929 [Oryza sativa Japonica Group]	--
LOC_Os02g18064	LOC_Os02g18064	0.227244	51	0.273752	49	0.243328	45	0.991128	208	0.768565	124	0.802664	133	1.3984e-07	1.50238	up	--	--	Cellular Component: plastid (GO:0009536);; Cellular Component: cell periphery (GO:0071944);;	--	--	--	--	--	--	--	--	hypothetical protein [Oryza sativa Japonica Group]	cellular component: cell (GO:0005623);; cellular component: organelle (GO:0043226);; cellular component: cell part (GO:0044464)
LOC_Os02g18080	LOC_Os02g18080	0.32458	63	0.400439	62	0.531633	84	1.62735	293	0.604379	84	1.75538	249	0.00431715	1.17502	up	--	--	Molecular Function: binding (GO:0005488);; Biological Process: defense response (GO:0006952);; Molecular Function: ADP binding (GO:0043531);;	--	--	[T]	Signal transduction mechanisms	NB-ARC domain	Putative disease resistance protein RGA4 OS=Solanum bulbocastanum OX=147425 GN=RGA4 PE=2 SV=1	S	Function unknown	PREDICTED: putative disease resistance protein RGA1 [Oryza sativa Japonica Group]	molecular function: binding (GO:0005488);; biological process: response to stimulus (GO:0050896)
LOC_Os02g19530	LOC_Os02g19530	4.96946	475	3.95779	304	3.38978	265	1.81031	163	1.14104	79	1.62455	115	3.35372e-06	-1.27189	down	[T]	Signal transduction mechanisms	Biological Process: MAPK cascade (GO:0000165);; Molecular Function: transmembrane receptor protein serine/threonine kinase activity (GO:0004675);; Molecular Function: ATP binding (GO:0005524);; Cellular Component: extracellular region (GO:0005576);; Cellular Component: mitochondrion (GO:0005739);; Cellular Component: plasma membrane (GO:0005886);; Biological Process: regulation of transcription, …	--	--	--	--	Legume lectin domain;; Protein kinase domain;; Protein tyrosine kinase	L-type lectin-domain containing receptor kinase IV.1 OS=Arabidopsis thaliana OX=3702 GN=LECRK41 PE=2 SV=1	T	Signal transduction mechanisms	PREDICTED: L-type lectin-domain containing receptor kinase IV.1-like [Oryza sativa Japonica Group]	biological process: metabolic process (GO:0008152);; biological process: cellular process (GO:0009987);; biological process: signaling (GO:0023052);; biological process: single-organism process (GO:0044699);; biological process: response to stimulus (GO:0050896);; biological process: biological regulation (GO:0065007);; molecular function: catalytic activity (GO:0003824);; molecular function: sig…
LOC_Os02g22020	LOC_Os02g22020	13.9174	1108	13.3356	853	6.64307	433	6.1745	462	3.85345	223	4.69965	277	0.00445631	-1.01054	down	--	--	Molecular Function: DNA binding (GO:0003677);; Molecular Function: chromatin binding (GO:0003682);; Molecular Function: binding (GO:0005488);; Biological Process: regulation of transcription, DNA-templated (GO:0006355);; Biological Process: anatomical structure morphogenesis (GO:0009653);; Biological Process: chloroplast organization (GO:0009658);; Biological Process: hormone-mediated signaling p…	--	--	--	--	Myb-like DNA-binding domain	Transcription factor NIGT1 OS=Oryza sativa subsp. japonica OX=39947 GN=NIGT1 PE=2 SV=1	K	Transcription	PREDICTED: two-component response regulator ORR22 [Oryza sativa Japonica Group]	molecular function: binding (GO:0005488);; biological process: biological regulation (GO:0065007);; biological process: developmental process (GO:0032502);; biological process: cellular process (GO:0009987);; biological process: cellular component organization or biogenesis (GO:0071840);; biological process: signaling (GO:0023052);; biological process: single-organism process (GO:0044699);; biolo…
LOC_Os02g26700	LOC_Os02g26700	98.4561	6517	72.2948	3876	142.454	7858	270.751	16321	222.582	10331	238.556	11555	0.000144802	1.03047	up	[P]	Inorganic ion transport and metabolism	Cellular Component: cytoplasm (GO:0005737);; Biological Process: response to lead ion (GO:0010288);; Biological Process: response to cadmium ion (GO:0046686);;	--	--	[P]	Inorganic ion transport and metabolism	ChaC-like protein	Gamma-glutamylcyclotransferase 2-2 OS=Arabidopsis thaliana OX=3702 GN=GGCT2;2 PE=1 SV=1	P	Inorganic ion transport and metabolism	PREDICTED: putative glutathione-specific gamma-glutamylcyclotransferase 2 [Oryza sativa Japonica Group]	cellular component: cell (GO:0005623);; cellular component: cell part (GO:0044464);; biological process: response to stimulus (GO:0050896)
LOC_Os02g26790	LOC_Os02g26790	3.68562	137	3.48344	104	4.26787	130	11.3034	395	10.0403	270	11.3373	312	9.66323e-12	1.38315	up	--	--	--	--	--	--	--	--	--	--	--	--	--
LOC_Os02g28170	LOC_Os02g28170	11.3368	1010	22.3666	1601	9.1483	667	3.75628	315	1.99256	129	2.34774	155	9.38541e-08	-1.85117	down	--	--	Cellular Component: mitochondrion (GO:0005739);; Molecular Function: O-acyltransferase activity (GO:0008374);; Cellular Component: plastid (GO:0009536);; Biological Process: phenylpropanoid metabolic process (GO:0009698);; Molecular Function: transferase activity, transferring acyl groups other than amino-acyl groups (GO:0016747);; Biological Process: primary metabolic process (GO:0044238);; Biol…	--	--	--	--	Transferase family	Phenolic glucoside malonyltransferase 1 OS=Arabidopsis thaliana OX=3702 GN=PMAT1 PE=1 SV=1	S	Function unknown	putative quercetin 3-O-glucoside-6&apos;&apos;-O-malonyltransferase [Oryza sativa Japonica Group]	cellular component: cell (GO:0005623);; cellular component: organelle (GO:0043226);; cellular component: cell part (GO:0044464);; molecular function: catalytic activity (GO:0003824);; biological process: metabolic process (GO:0008152);; biological process: cellular process (GO:0009987);; biological process: single-organism process (GO:0044699);; biological process: response to stimulus (GO:005089…
LOC_Os02g28220	LOC_Os02g28220	9.03657	765	31.64	2152	7.14736	495	5.20943	415	3.90107	240	4.30225	270	0.00569697	-1.22834	down	--	--	Cellular Component: mitochondrion (GO:0005739);; Molecular Function: O-acyltransferase activity (GO:0008374);; Cellular Component: plastid (GO:0009536);; Biological Process: phenylpropanoid metabolic process (GO:0009698);; Molecular Function: transferase activity, transferring acyl groups other than amino-acyl groups (GO:0016747);; Biological Process: primary metabolic process (GO:0044238);; Biol…	--	--	--	--	Transferase family	Phenolic glucoside malonyltransferase 2 OS=Arabidopsis thaliana OX=3702 GN=PMAT2 PE=1 SV=1	--	--	putative quercetin 3-O-glucoside-6&apos;&apos;-O-malonyltransferase [Oryza sativa Japonica Group]	cellular component: cell (GO:0005623);; cellular component: organelle (GO:0043226);; cellular component: cell part (GO:0044464);; molecular function: catalytic activity (GO:0003824);; biological process: metabolic process (GO:0008152);; biological process: cellular process (GO:0009987);; biological process: single-organism process (GO:0044699);; biological process: response to stimulus (GO:005089…
LOC_Os02g32550	LOC_Os02g32550	1.72481	147	1.27786	88	1.54521	108	0.512212	41	0.60142	37	0.743718	47	0.000969415	-1.10233	down	--	--	Molecular Function: catalytic activity (GO:0003824);; Biological Process: cellular component organization (GO:0016043);; Cellular Component: intracellular membrane-bounded organelle (GO:0043231);; Biological Process: primary metabolic process (GO:0044238);; Biological Process: cellular macromolecule metabolic process (GO:0044260);; Cellular Component: intracellular organelle part (GO:0044446);; B…	--	--	--	--	--	--	S	Function unknown	PREDICTED: uncharacterized protein LOC4329523 [Oryza sativa Japonica Group]	molecular function: catalytic activity (GO:0003824);; biological process: cellular process (GO:0009987);; biological process: cellular component organization or biogenesis (GO:0071840);; cellular component: cell (GO:0005623);; cellular component: organelle (GO:0043226);; cellular component: cell part (GO:0044464);; biological process: metabolic process (GO:0008152);; cellular component: organelle…
LOC_Os02g36550	LOC_Os02g36550	8.0156	576	8.30456	479	10.0371	590	3.20714	217	3.06751	160	2.83838	151	1.95349e-12	-1.43273	down	--	--	Molecular Function: phosphopantothenate--cysteine ligase activity (GO:0004632);; Cellular Component: chloroplast (GO:0009507);; Biological Process: coenzyme A biosynthetic process (GO:0015937);;	K01922|0|osa:4329749|K01922 phosphopantothenate-cysteine ligase [EC:6.3.2.5] | (RefSeq) OsJ_07236; phosphopantothenate--cysteine ligase 1	Pantothenate and CoA biosynthesis (ko00770)	[R]	General function prediction only	DNA / pantothenate metabolism flavoprotein	Phosphopantothenate--cysteine ligase 1 OS=Oryza sativa subsp. japonica OX=39947 GN=Os02g0575200 PE=2 SV=1	H	Coenzyme transport and metabolism	PREDICTED: phosphopantothenate--cysteine ligase 1 [Oryza sativa Japonica Group]	molecular function: catalytic activity (GO:0003824);; cellular component: cell (GO:0005623);; cellular component: organelle (GO:0043226);; cellular component: cell part (GO:0044464);; biological process: metabolic process (GO:0008152);; biological process: cellular process (GO:0009987);; biological process: single-organism process (GO:0044699)
LOC_Os02g37290	LOC_Os02g37290	29.0445	479	13.4624	179	42.1465	569	14.2787	222	7.55264	91	8.859	108	0.00979961	-1.0803	down	--	--	Biological Process: metal ion transport (GO:0030001);; Molecular Function: metal ion binding (GO:0046872);;	--	--	--	--	Heavy-metal-associated domain	--	S	Function unknown	PREDICTED: uncharacterized protein LOC9268845 [Oryza sativa Japonica Group]	biological process: localization (GO:0051179);; molecular function: binding (GO:0005488)
LOC_Os02g37300	LOC_Os02g37300	33.5777	572	12.8129	176	37.8133	527	13.8624	222	9.0399	112	8.91558	113	0.00942515	-1.05957	down	--	--	Biological Process: defense response to insect (GO:0002213);; Molecular Function: chitinase activity (GO:0004568);; Cellular Component: extracellular region (GO:0005576);; Biological Process: chitin catabolic process (GO:0006032);; Biological Process: metal ion transport (GO:0030001);; Molecular Function: metal ion binding (GO:0046872);;	--	--	--	--	Heavy-metal-associated domain	--	S	Function unknown	PREDICTED: uncharacterized protein LOC4329803 [Oryza sativa Japonica Group]	biological process: response to stimulus (GO:0050896);; molecular function: catalytic activity (GO:0003824);; cellular component: extracellular region (GO:0005576);; biological process: metabolic process (GO:0008152);; biological process: localization (GO:0051179);; molecular function: binding (GO:0005488)
LOC_Os02g37590	LOC_Os02g37590	1.04245	139	0.623771	67	0.617976	68	8.13606	1018	0.83265	81	3.30883	326	0.00429604	1.31474	up	[S]	Function unknown	Biological Process: polysaccharide catabolic process (GO:0000272);; Biological Process: starch metabolic process (GO:0005982);; Biological Process: glycerol metabolic process (GO:0006071);; Biological Process: lipid metabolic process (GO:0006629);; Biological Process: cell adhesion (GO:0007155);; Molecular Function: glycerophosphodiester phosphodiesterase activity (GO:0008889);; Cellular Componen…	--	--	[C]	Energy production and conversion	Glycerophosphoryl diester phosphodiesterase family	Glycerophosphodiester phosphodiesterase GDPDL3 OS=Arabidopsis thaliana OX=3702 GN=GDPDL3 PE=1 SV=3	C	Energy production and conversion	putative GPI-anchored protein [Oryza sativa Japonica Group]	biological process: metabolic process (GO:0008152);; biological process: cellular process (GO:0009987);; biological process: single-organism process (GO:0044699);; biological process: biological adhesion (GO:0022610);; molecular function: catalytic activity (GO:0003824);; cellular component: cell (GO:0005623);; cellular component: cell part (GO:0044464);; cellular component: cell junction (GO:003…
[truncated: 434 more rows]

## Sheet: Suppl Table 4
Table S4 qRT- PCR of the selected genes for Kasalath
A, Quantification data from RNA-Seq
DEG	Non-tansgenic					Transgenic
	1	2	3	Avg	Stdev	1	2	3	Avg	Stdev
[truncated: 28 more rows]

## Sheet: Suppl Table 5
Table S5 qRT- PCR of the selected genes for Zhenghan 10
[truncated: 31 more rows]
